# Supplementary material for: Cross-Sectional Transcriptional Analysis of the Aging Murine Heart
Source: Front Mol Biosci. 2020 Sep 25;7:565530. doi: 10.3389/fmolb.2020.565530 (PMC7545256; doi:10.3389/fmolb.2020.565530)
Supplement: Supplementary file 2 [file Data_Sheet_2.CSV]

Gene	log2FoldChange	padj
Myadm	-5.387617268	0.042917205
Mllt6	-4.740981951	0.017447073
Rbmx2-ps	5.744515808	0.024888207
Gm10046	-5.736533459	0.007396151
Rtl8c	-8.630059192	8.74E-05
Gm8681	-3.993356096	0.035622407
Setd1b	24.1397937	8.47E-06
Gm38189	4.539369928	0.045429482
Gm42577	6.926015582	0.014346401
Gmnn	-7.69930996	4.26E-05
Apbb2	4.855306435	0.017555635
Ostc	7.114058717	0.002503095
Gm9002	-7.185121174	0.000587092
Lgals3	-5.144586994	0.030592162
Gm37545	-23.26552094	1.45E-05
Gm7181	-7.304794848	0.000507209
Vmn1r-ps84	7.170925647	0.009689171
Ttc33	-25.38412364	6.26E-07
Ube2d2a	4.719274003	0.014987564
Gm43311	6.936147411	0.000335444
Tfg	5.426964328	0.01721382
Dvl2	21.82761281	6.81E-05
Gm47124	6.160173222	0.016942845
Gm15692	-5.715673153	0.030640021
9530050K03Rik	8.140184626	0.001197326
4732496C06Rik	6.21121144	0.018326291
Gm6020	8.302439908	0.00021775
Ppp1r1a	-6.087574375	0.021225404
Gm47178	6.45830183	0.005420198
Mir7080	3.7673912	0.031832341
Mrap	6.571210677	0.006413278
Gm25321	-4.81682181	0.012123157
Lyz1	-4.922258798	0.033495671
Ctdnep1	22.53242398	3.54E-05
2810004N23Rik	20.17908644	0.000112575
Ap2s1	-5.408963775	0.035331006
Gm7466	-5.324119067	0.048292822
Gm37217	-6.91945771	0.012051456
Slc39a8	6.372169204	0.018073401
Bcam	5.916693939	0.032328705
Gm5374	-6.13624037	0.025684215
Ndel1	-24.75223432	4.97E-06
Sult1a1	-23.70802805	1.44E-06
Rnf7	4.783090184	0.028272425
Net1	-17.29518941	0.004418561
Gbp9	21.22488776	0.000119169
Gm28942	7.682708464	0.000302296
Myh10	-22.53085817	2.95E-05
Med11	5.494078488	0.016000286
Med16	-24.43160456	6.05E-06
Med19	-24.3312213	6.05E-06
Gm19391	-6.067541885	0.030377203
Dst	4.410013731	0.018407465
Dsp	-7.118387919	0.000527756
Oat	-6.344786408	0.026788657
Gm7514	-5.581856248	0.005035382
Gm7964	6.084480649	0.019293482
Mto1	23.92200469	9.32E-06
Rint1	4.72366339	0.045124102
Exoc5	-23.84113451	8.81E-06
Mir27b	-25.69099584	1.69E-06
5430416N02Rik	7.263354745	0.002986765
Raver1	7.485074865	0.001211483
Gm12092	-4.965361669	0.042624984
Cxcl9	22.06042217	5.38E-05
Nme2	-21.94574301	5.12E-05
Ext2	9.710959013	0.035331006
Gm12758	5.987022142	0.021906304
Gatm	-5.45579414	0.021226911
Mcc	-5.442681725	0.012291252
Gm5760	-7.870888696	0.015907852
Gm44247	-5.972938171	0.02270352
Disp1	6.584185172	0.010318132
Ubiad1	-6.928717612	0.017707498
Gm28651	6.05051189	0.029344533
Gm42549	-7.054779279	0.007825756
Kdm1b	5.797778291	0.031586792
Armc5	-6.127254699	0.000405404
Gm17590	7.225045653	0.002940569
Pmepa1	4.513247331	0.012416988
Gm18852	6.468265327	0.002542935
Slc35b1	5.846980234	0.012992265
Gm38671	5.748776253	0.00900136
Gm20691	-9.278360234	4.26E-05
Rcc1l	5.021954868	0.038229218
Phospho1	17.38603004	0.003810446
Pid1	-5.746625068	0.013553834
Gm3922	-5.123168567	0.035582505
Cand1	-6.313535359	0.011242438
Clptm1l	-4.175282904	0.045823228
Gm4895	6.403915665	0.012291252
Gm5213	-5.153559384	0.036405688
Trim8	6.18456641	0.01126994
Trim7	6.288144985	0.022684543
Tmem254b	5.300164952	0.038127607
AC102132.2	5.924113345	0.01428338
5031439G07Rik	-5.595219905	0.018542138
Rrn3	6.309943433	0.024713197
Ifi202b	6.473618796	0.003593957
Ndufb7	-6.215958592	0.008102469
Gm45454	6.307452029	0.019939159
Ldha	5.962119703	0.03663835
Gm5870	-6.648268122	0.004168364
Hpn	6.481984456	0.005844659
Bcr	5.824757104	0.016286718
Tmed3	5.471018425	0.032147144
Akr1a1	5.791337555	0.01721382
Gm12321	4.621321522	0.013119486
Gm43012	6.39814537	0.022742269
Usp32	18.69829287	0.001313733
Mrps26	5.40674814	0.042296269
Gm7241	4.393227604	0.029645684
Gm49284	5.950125142	0.007937174
Gm12163	9.267657038	2.33E-05
Mis12	5.693901979	0.030249135
Palmd	8.044016645	0.003142602
Katna1	5.591179604	0.003728755
Mmgt2	6.417008555	0.00093161
Gm37125	-5.405099227	0.017513401
Gm4405	5.657232156	0.021718648
Hypk	25.18681797	4.00E-06
BC085271	6.214895397	0.00302069
Pgam5	22.69132554	6.05E-06
Ogdhl	6.155920395	0.0126085
Anapc5	8.630790393	7.43E-05
Ddo	-8.186326983	0.000260296
Gm2223	-6.180467136	0.007106678
Cpne3	5.956907804	0.026686323
Pak4	4.911992499	0.016322056
4833412K13Rik	5.054602222	0.04846219
Gm15422	-5.233370641	0.02685249
Map6	5.623476981	0.014824434
Cpxm1	6.950183951	0.011264314
Pnpla6	5.75796883	0.03338059
4930518I15Rik	-5.002627211	0.038940031
Ddit3	19.8919749	0.000453321
Proser2	6.084916699	0.010497883
Guf1	7.196914391	0.017513401
Spin3-ps	5.824766675	0.017312188
Gm14388	4.956374032	0.032328705
Gm37303	5.232141132	0.032445787
Ppp1r37	6.182938125	0.029263097
Gm14414	-10.25043882	3.01E-05
Cltc	23.24350112	1.86E-05
Cltb	-6.184766989	0.013023453
Gm29739	-7.642788016	0.000109498
Parp16	-6.482753002	0.019293482
Polr3a	16.39912411	0.008119359
Glt8d1	8.232308816	0.000740003
Srrd	22.85498105	2.73E-05
Aga	8.234560164	0.000399004
Oplah	22.59835537	3.31E-05
Smim15	5.100639033	0.039881038
Gm27529	20.62661372	7.82E-09
Gm42855	7.923053319	0.000190577
Gm49925	-6.90128002	0.001894092
Mir7054	5.799347847	0.012416988
Gm6682	5.012265028	0.04417824
Samhd1	-5.995070861	0.003292056
Mal	-5.647349185	0.024058248
Hdac7	-10.0082659	0.016461499
Gm5191	6.331704162	0.019804534
Mark4	-24.42422956	6.05E-06
Ctdspl2	-6.091372637	0.018326291
Gm5844	5.630005233	0.017294919
Cdk2ap1	6.025318394	0.041840249
Dpy19l3	-6.031610182	0.005550778
2900076A07Rik	16.91228291	0.001601358
Mir7010	16.19362432	0.006193567
Camk2d	-5.33402287	0.020821624
Ube2nl	-5.880544862	0.032436637
Ddx21	-6.972139995	0.001344012
Gm37784	6.368380083	0.007291796
Gm18769	5.848780363	0.041747247
Gm8355	-7.089714057	0.007291796
Gm9762	-4.836629277	0.040706324
Cerk	-25.58096875	5.94E-08
Gm11997	-5.990215046	0.004828876
Cybc1	23.02215303	2.33E-05
Bak1	-24.05460545	7.45E-06
Lacc1	-5.791162019	0.0224081
Hs6st1	-8.657939345	3.01E-05
Gm10434	17.03208234	0.005171547
Gm24500	9.040618328	1.20E-05
Actr8	8.721432927	1.22E-05
Tsen15	7.063496779	0.012488143
Gm9409	5.782973333	0.028272425
Rpl7a-ps10	-6.687958931	0.001113427
Chmp1a	-4.988766009	0.043990933
Tnfaip8	-4.508016402	0.049118222
Hmgcl	5.333059835	0.015058364
Tax1bp3	-21.63039208	5.33E-05
Gm45224	5.807758768	0.046199522
Tslp	5.896306366	0.011209377
Sestd1	20.13424003	8.92E-06
Gm8177	-5.107837533	0.035558571
Gm9149	6.227384354	0.030382313
St7	-5.083413239	0.045812864
A930040O22Rik	-5.864839903	0.023468732
Gm47439	-5.405282938	0.03983021
Gm7700	-6.764021329	0.001576052
Gm47140	-6.462560911	0.014482351
Cluh	6.124045833	0.00808983
Hcfc1r1-ps1	-4.621170394	0.027511399
Tmbim1	-9.47690643	2.53E-05
Gm47261	6.101767403	0.019442553
B930094E09Rik	22.09986935	5.33E-05
Osmr	20.84613367	0.000181455
Gm47574	7.446410135	0.00226231
Gm18169	-4.991270949	0.005259898
Pak1ip1	-7.974597089	0.00026026
Grk3	16.57008342	0.007283016
Pole3	-6.044095569	0.021226911
Gm13123	-6.228865255	0.002598755
Gm26415	-9.529604612	0.006112465
Dpt	7.594876499	0.000541378
Gm10136	-5.358930686	0.043990933
Sec63	-5.325782019	0.035026408
Gm41780	7.382112904	0.001003316
Amd1	-7.463807417	0.000117875
Fam120aos	6.48693593	0.001504658
Gm6434	6.102811372	0.022599278
Myct1	4.355580958	0.019289025
Gm6658	6.554292044	0.002653481
Ank1	20.40739896	0.000269361
Ttc39d	5.696327542	0.002481875
Tnfrsf4	-5.687302486	0.004949704
Pprc1	23.85393103	9.71E-06
Lonp2	6.911043719	0.001296702
Itga6	5.262872427	0.02164949
Gm6723	6.786855821	0.002711874
Ghdc	-24.30945493	6.05E-06
Gm10443	5.939543907	0.023085157
Rubcn	5.853915444	0.019251595
Gng8	6.760028991	0.0098074
Pam	-25.0594296	3.64E-06
Gm7129	-5.897801233	0.009616425
Dtd1	5.940668556	0.029897504
Dtd2	-6.820207691	0.008119359
Aspn	6.056352247	0.023468732
Bag1	6.858497603	0.002693893
Psmc1	6.142748289	0.006938407
Nucb2	6.267377893	0.018114589
Gm43441	5.859281699	0.017895574
Dhdds	5.992721063	0.013119486
Mipol1	6.758912361	0.027493343
Rsad1	4.743584219	0.040791904
Zfp706	5.114441591	0.006650637
Dcun1d5	7.021825273	0.002542935
Gm17324	20.82399668	1.44E-06
Gm6343	5.755943942	0.013476586
Gm6341	-6.286546162	0.001661284
Gm7634	7.376686809	0.007291796
Gm7734	5.780307383	0.013589037
Lyplal1	5.60976856	0.022693489
Nr2c2ap	24.613653	6.05E-06
Scyl1	19.79235532	0.000499917
Gm47275	-17.34016636	0.004267512
Mkrn2	20.29708	1.44E-06
Mkln1	5.786433391	0.048529078
Gm10059	5.746431195	0.024871692
Gm2272	-6.887993419	0.000170549
Gm4705	5.078742443	0.032707879
Grcc10	8.801642995	4.26E-05
Irs1	-5.873686042	0.023283403
Gm42879	-5.374101674	0.034925523
Sik3	6.569261004	0.002319318
Gm7854	-7.63434698	0.00097274
Eif3m	4.636669577	0.041981601
Timm10b	-25.91338591	1.44E-06
Gm37860	7.381754923	0.00399915
Gm44341	4.976063272	0.028272425
Mir26b	-21.23953901	0.000100248
Gm12183	-7.108411617	0.003576185
D7Ertd443e	-6.662456902	0.003304483
Gm8425	-6.72927791	0.006865191
Gm6783	6.259673574	0.044071372
Gm8586	6.560345726	0.013795617
Gm42427	-6.555092622	0.001119053
Gm6426	4.443407553	0.032436637
Gm5995	-7.217522501	0.006193567
Gm43917	8.030230178	1.81E-05
Gm43286	6.312550388	0.009161673
Dhdh	5.394082457	0.040125757
Tnrc6a	-7.342293019	0.000399004
Rpusd3	5.161282101	0.03298798
Ppic	5.403443937	0.017280837
Gm9790	4.467194579	0.013627178
Pdia6	7.373819476	0.000673743
Gm42464	5.711255092	0.021416474
Vcp-rs	-8.63804959	0.015355981
Olfr1393	-4.424861764	0.027843154
Gm37412	-7.626253608	0.002481875
Phyhip	6.020278636	0.007291796
Akt1	19.78207603	9.32E-06
4930448E22Rik	-5.651395195	0.016000286
Arhgef5	-6.001727387	0.012291252
Pdxk	5.249921239	0.036921643
Gm13731	-7.145094703	0.014777543
Gm9167	6.140904012	0.010061692
Gm9162	5.35196794	0.036130035
Izumo4	20.66770106	0.000217179
Lactb2	5.038330709	0.023468732
Gm20147	6.723817295	0.013119486
Pdk2	4.836445494	0.022684543
Gm15393	5.019774441	0.041890103
Pcgf5	-25.34360229	2.60E-06
Slc16a10	-5.040161194	0.028272425
Snap23	5.906586296	0.021980906
Tspan9	19.94048587	0.000433361
Gm4691	6.902877706	0.007455798
Fbxw5	7.522309217	0.000643396
Tti2	10.31333186	0.012348875
Gm48909	-5.154141298	0.013023453
Wnk1	-5.03502889	0.041981601
Dcaf12l1	-5.520904969	0.043669174
1700030I03Rik	7.354192685	0.001979003
Gm16485	-6.520037496	0.021444587
Rhot2	-22.41030782	3.29E-05
Chst12	-7.528376487	0.000727754
Rpl39-ps	6.76664343	0.002141207
Tpi-rs10	6.121773506	0.013746365
Gm13910	8.369858179	0.000717115
Depdc5	5.548121037	0.027258881
Rsc1a1	7.040597348	0.004168364
Csnk2b	5.931566879	0.036716276
Srpk2	-25.84429354	1.46E-06
Eno2	9.389714529	0.000227581
Dmac2l	21.39333889	1.78E-05
1810049J17Rik	20.78909386	6.81E-05
Alkbh4	-5.418958677	0.021225404
Zfp57	5.463069989	0.021718648
Rpia	5.183807428	0.035558571
Gm14176	6.183281765	0.010061692
4930403P22Rik	-5.739632044	0.022599278
Gm12303	-5.878325838	0.028358509
Gm8250	5.671320518	0.00372377
Mir186	-6.42891563	0.008774071
Llph-ps1	4.781727837	0.028405322
Rps17	4.781448194	0.024551187
Dab2ip	5.836261086	0.010901056
Phykpl	21.23046499	7.43E-05
Gm11255	5.412287761	0.045823228
Gm4841	6.274640358	0.022693489
Dnajc27	6.515227825	0.001818242
Nosip	16.02527889	0.010576889
Gm48781	5.749977899	0.010318344
Gm48783	5.647304776	0.024713197
Dync1li1	5.930117616	0.023283403
Cxcl2	-7.383060894	0.005381022
Insr	5.138386005	0.007937174
Map3k4	22.14441443	8.57E-13
8430432A02Rik	5.778889743	0.038534245
Rhno1	6.026128733	0.023473961
Mcm7	22.2065846	3.51E-11
Gm38080	-5.32585876	0.041664665
Gm38082	6.079002968	0.026192278
Entpd5	-4.913504223	0.034925523
Gm17968	7.035210719	0.003142602
Gm18827	-5.464217156	0.028060404
Arrdc2	-22.7069618	2.57E-05
Stx16	6.100783558	0.014693751
Ndufv1	6.578067676	0.000871031
Kcnh2	-24.14231138	6.83E-06
Spa17	5.687467809	0.012538964
Rpl7a	5.299789229	0.018400024
Siah2	-6.790028148	0.012488143
Lyve1	7.112310389	0.004168364
Asf1a	6.052279244	0.000673743
Terf2	4.959907447	0.037145169
Gm6361	6.153221284	0.010061692
Mospd1	-6.450680406	0.010497883
Snrpg	9.245628216	2.93E-05
Gm49954	7.156069071	0.003576185
Gm5267	-6.051885665	0.032436637
1110006O24Rik	6.218040081	0.025060002
Gm30708	7.009122884	0.003789433
Sf3b3	-8.227311457	4.12E-05
Piezo1	-24.16612794	6.83E-06
Rad9b	-5.611522721	0.002141207
Eif2ak1	-10.37379187	0.012992265
Tbkbp1	-4.268528981	0.03009674
Fam214a	4.974949456	0.019691395
Gm12208	5.309454553	0.03338059
Pfdn4	-4.982203389	0.041981601
Gm37881	6.215863934	0.031586792
Gm28453	6.243420747	0.010473266
Dbn1	5.570085621	0.031356439
Gm11473	-5.441495571	0.01987406
Gm43361	23.97778067	9.32E-06
Gm45758	6.310306537	0.016286718
Cttnbp2	6.307615483	0.006107758
Gm13450	6.622743392	0.00011768
Cpped1	-20.22221567	7.43E-05
Gm4940	7.291124486	0.007937174
Gpr39	5.557235141	0.02146864
Tmem216	21.96850675	5.87E-05
Tubb5	6.404712569	0.00128832
Gm5674	-8.003347416	0.000751439
Gm42531	7.904113347	0.002717461
1700019A23Rik	5.592439029	0.032436637
Crip1	5.30637578	0.027394805
Gm43655	4.975060662	0.043047896
Rab11b	5.87452571	0.009271895
Gm11248	-5.888541527	0.020354039
Car11	6.386459541	0.002398706
Itgb5	20.65471989	0.00021775
Pcmtd1	20.56821786	0.000234138
Spsb2	6.780632754	0.007673282
Phf10	5.344401611	0.040056596
Gm24916	4.592322847	0.043990933
Flcn	-5.876271403	0.010201892
Ankrd9	5.191784603	0.036405688
Gm17831	-6.256275359	0.016000286
Traf2	-6.141433541	0.003341648
Traf6	-7.707659765	0.003142602
Gm43681	-6.088894256	0.023283403
Gnb3	7.603030216	0.003211761
Rrp7a	19.32347924	0.000740003
Gm17366	4.937941488	0.032832583
Gm7177	5.097291725	0.049841152
Gm26704	8.627490725	6.05E-06
Gsk3b	5.404940154	0.031694344
Gm37045	8.763190893	0.001576052
Trir	7.529101369	0.000717115
Gm25654	-5.648434071	0.035245155
Gpr107	6.071506183	0.011959728
Ap1g1	-5.011933328	0.007344181
Gm14037	6.182782477	0.034686849
Prxl2a	-5.862274625	0.005278926
Gm6204	6.360410454	0.021163041
Gm48882	5.298041875	0.013220621
Alyref2	8.329491249	0.000183443
Gm45311	-8.831331441	0.000359489
Arhgap1	16.6443359	0.006865191
Ift22	-5.079027032	0.029001483
Ppp1r12a	7.251154505	0.00898562
Selenok	6.305538826	0.011523504
Tle6	5.44317871	0.020383526
Ercc6	-5.347019076	0.019677547
Gm10566	6.43321147	0.017347105
Gm24339	5.345628171	0.032436637
C2cd2	7.174050129	0.002142908
Ppt1	19.58410717	0.000133098
Gm13369	5.940411081	0.008467236
Ssr3	6.32167712	0.019429111
Mapkapk3	-5.587290205	0.027271449
Hba-a2	22.21699449	2.33E-05
Gm5605	6.804727546	0.002481875
Rock1	18.89605131	0.001113427
Rpl37a	5.154415935	0.018326291
Gm19880	-7.14873341	0.002040237
Gm37923	-7.309266741	0.011457945
Gm24694	5.414917991	0.030022343
Tm6sf1	6.011211491	0.002141207
Gnl3	6.695484593	0.017643168
Gnl2	6.488751097	0.022454437
Gm7192	6.368315105	0.022280066
Dcaf1	-21.22687858	0.000100248
Vmn1r2	-6.98194213	0.000979336
Fkrp	22.07843131	5.33E-05
Hopx	6.867377525	0.002542935
Gm43343	6.490618909	0.000455304
Gm10482	6.089589697	0.002693893
Trmt112-ps1	5.654009632	0.019293482
Stard9	6.840343438	0.002693893
Gm43420	7.874374757	0.00071258
Bop1	-6.538768957	0.00537203
Zmat5	21.26114218	9.67E-06
Dhx30	-6.041170343	0.021930752
Gm6012	6.579125204	0.002693893
Gm45331	-6.414552571	0.011896555
Ppp2r5e	-6.07374787	0.015203976
Psmg4	-5.361563341	0.041691667
Amd-ps3	6.882097541	0.010061692
Rgs6	7.015935218	0.000717115
1700008B11Rik	6.121822939	0.006602558
Mybbp1a	-5.928234718	0.013021031
Gm49733	24.23404149	7.70E-06
5830462I19Rik	24.82843167	5.68E-06
Fbxo4	19.16837677	4.65E-05
4933425M03Rik	6.696854906	0.000237477
Gm5322	-6.583790464	0.006193567
Wdr33	-5.412789549	0.032174889
Vps35l	22.33485151	4.26E-05
Mri1	-5.516730379	0.032352492
Tma7-ps	6.376733708	0.033314455
Ddx3y	21.31561935	0.000111572
Rps2-ps9	5.418815275	0.036775425
Gm7541	4.901837562	0.032278136
Gm5626	6.618643999	0.012992265
Gm44415	5.171877955	0.031152047
Gm26532	-23.73947407	8.94E-10
B230207O21Rik	-22.49513978	5.68E-06
Mlxip	-7.086168096	0.001413841
Ppp1r15b	-4.453057669	0.013553834
Ptbp1	6.052839903	0.0195325
Gm4673	6.676474989	0.013220621
Fars2	-4.964211188	0.036405688
Cracr2b	23.93218521	9.32E-06
Gm7591	6.644208286	0.02685249
Gm48849	6.202011139	0.030376533
Gm9731	9.093432281	7.43E-05
Gm8463	-5.527249011	0.036529893
Gm42658	5.317919621	0.039095727
Ap4b1	6.203827406	0.012538964
Dynll2	-5.491335256	0.047182653
Gm38379	-5.079666208	0.032147144
Aldoa-ps4	7.067792973	0.002693893
Crot	5.952775009	0.017513401
Zfp219	6.40956645	0.006193567
Gm37160	5.788558748	0.03338059
Tbcel	6.872206635	0.00240555
Ldha-ps2	-4.685197167	0.035622407
Stim1	5.336837908	0.041747247
V1ra8	5.037138182	0.014795231
Gm15466	5.657428749	0.012416988
Nras	20.49072521	5.75E-05
Cyba	-7.0579196	0.006031435
Chfr	20.54229116	0.000237477
Arpc3	5.794295101	0.019251595
Arpc5	7.100656546	0.009757345
Gm7690	-7.129903275	0.001511765
Gm11805	-7.121435803	0.002481875
Gm10209	6.116811118	0.013023453
Gm16307	4.787707386	0.032147144
Dgkz	-5.840269618	0.032147144
Ogn	7.036934979	0.0224081
Plec	-22.93434827	1.44E-06
Gm9877	4.980285002	0.042917205
Zfp655	7.635060739	0.009321098
Gm14052	6.574677986	0.003750169
AC115783.1	-6.010382399	0.010318132
Bckdk	-5.989399115	0.006107758
Gm49966	-5.83649939	0.013220621
Gm16415	-4.784496067	0.041176654
Gm14480	-6.643286044	0.008774071
Gm5801	-5.564864912	0.016277485
Sh3bgr	4.675924674	0.040288618
Ppil2	4.687222694	0.022599278
Nadk2	22.79625023	2.84E-05
Hdc	-5.683331313	0.017861619
Obox4-ps1	6.649930817	0.001781646
Obox4-ps2	-5.781168339	0.018326291
Gm7908	-5.049122469	0.032147144
Dnajc12	5.557141755	0.032445787
Rgl3	11.8338642	0.013490195
Mycbp2	-5.964728026	0.015058364
Gm49255	5.070603163	0.037390906
Gm43834	-5.523544479	0.03690016
Gm5537	-6.61066773	0.022684543
Mir133a-1	-5.415974288	0.018150282
Mir365-1	-6.682744056	0.006865191
U2af2	5.467557507	0.006355899
Vcl	-5.933493684	0.008774071
Gm23251	6.315977819	0.001936959
Tut1	23.77483586	1.06E-05
Gm26728	-9.34901377	0.024713197
Gm43602	-5.365952136	0.035222569
Mturn	5.233093382	0.027258881
Crlf3	-5.519708171	0.008212553
Gm6621	-5.607125436	0.015143587
Dedd2	5.950725017	0.022280066
Gm16205	-5.75971442	0.04929767
Hint3	5.398932825	0.026788657
Aqr	-23.84840521	8.81E-06
Fam210a	22.29766765	4.34E-05
Crtc1	5.232237053	0.012992265
Rpl9-ps9	6.293729801	0.022454437
Rpl9-ps7	-5.835288042	0.02270352
Rps5	-5.207103887	0.037643457
AC090881.3	-3.886924515	0.025684215
Rfc5	17.83167216	0.00126401
Bckdha	-6.564626767	0.000670976
Gm8049	-5.385976566	0.041747247
Gm44663	-5.983692764	0.03009674
Gm45174	5.745112093	0.013083766
Gm18001	-9.562091335	9.09E-05
Gm19223	7.439297466	0.004418561
Gm12504	4.484350213	0.018730224
Psme2b	21.52895872	9.09E-05
Gm7529	6.096231606	0.03021957
Gm10033	8.021260237	0.00071258
Gm5415	-6.330734691	0.017096679
Mar-07	-5.567487173	0.036405688
Twsg1	-5.69300449	0.025917945
Fkbp10	20.30972006	6.83E-06
Glmn	-8.019613774	2.81E-05
Haspin	5.746579011	0.036921643
Leo1	19.37306831	0.000717115
Ctr9	6.066537186	0.033431977
Ube4b	-5.183179811	0.007632087
