# Supplementary material for: Cross-Sectional Transcriptional Analysis of the Aging Murine Heart
Source: Front Mol Biosci. 2020 Sep 25;7:565530. doi: 10.3389/fmolb.2020.565530 (PMC7545256; doi:10.3389/fmolb.2020.565530)
Supplement: Supplementary file 3 [file Data_Sheet_3.CSV]

Gene	log2FoldChange	padj
Gmps	-6.935949981	0.005303487
4933437G19Rik	5.584933984	0.014856935
Adprm	-21.59758554	1.70E-08
Rtl8c	10.11196853	1.03E-07
AC137853.1	5.371045432	0.028069017
Scx	5.806842473	0.011667566
Gm43790	5.839134387	0.029502391
Ccdc173	-5.661060574	0.006065488
Mir7028	-4.560032244	0.021211602
Lgals3	7.044976222	0.000148269
Gfpt1	4.206944115	0.044163646
Gm23205	-3.972986831	0.04783614
Yif1b	-5.844859217	0.009272721
Gm37545	23.45074283	6.94E-07
Brox	-5.617615547	0.020227406
Dtx3	-4.739272278	0.046494349
Ttc33	26.66361946	5.00E-10
Gm43311	-5.385549484	0.003312156
Gm44851	-5.985769165	0.002901724
Sppl3	-25.9633952	1.11E-08
Gm43726	-5.953605584	0.008228609
Gm10638	-22.13738086	3.18E-07
Zap70	-6.043732097	0.002824311
Ppp1r1a	7.123488945	0.001246115
Mir7080	-3.63231402	0.023682015
Gm49832	-4.533163306	0.028148565
Gm38336	7.65883356	0.00098205
Psmd1	-5.899266204	0.010248463
Gm9385	5.122043001	0.017945387
Ube2ql1	5.139265881	0.025471843
Gm15182	-6.544539362	0.000187217
Scarna17	5.158499838	0.021266621
Gm37217	6.473608614	0.010674219
Slc39a9	-26.30549799	1.13E-08
Gm5374	5.350745506	0.044867913
Ndel1	26.13512108	1.47E-08
Gm26167	5.063174848	0.044259835
Sult1a1	25.00029768	2.12E-09
Gm38244	-5.708527975	0.007420455
Net1	27.51088208	1.53E-09
3830408C21Rik	-5.744970123	0.004727719
Gbp9	-32.25067461	2.63E-13
Gbp5	-19.59451379	9.91E-05
Myh10	23.31948734	7.98E-07
Med16	24.68139064	1.19E-07
Med19	20.87649657	2.03E-05
Gm19391	6.294515304	0.011608475
Oat	6.164156984	0.018427099
Gm7514	4.507144928	0.021620285
Gm7497	-4.157882578	0.043310385
Mrpl37	4.459636926	0.043932852
Snf8	30.13994695	2.35E-14
Mto1	-34.60440929	3.31E-15
Mif4gd	4.690947194	0.021408539
Exoc5	24.19890781	2.41E-07
Actg1	6.435039738	0.024072301
3110056K07Rik	-6.798038091	0.002924292
Gm27761	-22.76788239	1.65E-06
Gm18745	-4.831690715	0.028069017
Tmx2	7.478750466	9.01E-05
5430416N02Rik	-6.115670759	0.007911647
Raver1	-5.457992901	0.020693065
Rit1	6.48685144	0.001353488
Cxcl9	-32.8185251	8.80E-14
Nme2	23.82566474	3.99E-07
Cox5a	-6.461704652	0.000261604
Gatm	6.200231476	0.002010608
Gm44247	7.603865546	0.000333505
Ubiad1	6.731955724	0.011431619
Emcn	4.568315791	0.024619295
Lmbr1l	4.89312747	0.024408452
Gm18853	4.682453103	0.045248406
Slc35b1	-5.832345498	0.005466392
Gm10913	6.68392025	0.004113391
Gm20691	5.700126098	0.021959626
Gm7054	-6.22609339	0.020849887
Nudt5	-5.810693692	0.016281608
Gm9514	4.272157353	0.028585474
Gm43304	-5.119890718	0.028949326
Asl	4.728236986	0.034050478
Pid1	6.092837615	0.002793949
Gm15725	29.6784765	3.53E-11
Grip2	-5.819351453	0.002858669
Gm29704	5.828569965	0.005151677
Zfp664	5.066722461	0.010303118
Gm6263	-5.917511069	0.024204727
Cdpf1	31.02613101	1.30E-16
5031439G07Rik	5.744703499	0.006443147
Rrn3	-5.879843023	0.024408452
Ndufb7	6.253898687	0.002837116
Ndufb4	-6.78858415	3.02E-05
Mdp1	-6.196964115	0.001233923
Gm13694	-5.362222173	0.010799025
Gm50003	5.187783826	0.028431538
Ccdc34	-6.377157795	0.007120973
Pcyox1	4.980800204	0.028585474
Ensa	5.898572087	0.024072301
Camk1d	5.177382051	0.002677515
Gm16574	-23.42896366	7.01E-07
Ndufa3	6.843901168	0.023282119
Gm19498	-7.549150786	0.000311517
5430427N15Rik	4.725630182	0.023282119
Atmin	9.193048374	1.00E-07
Spryd3	5.836700519	0.012221558
Gm6702	6.614188305	0.001354476
Slf1	5.565187133	0.041783108
Gm42459	5.615134063	0.041956957
Hypk	-29.95293841	2.15E-11
Gm7498	-5.642328305	0.018172622
Rsrp1	5.091921328	0.010147931
Gm2223	6.352392191	0.001672183
Rps19-ps5	-5.570661321	0.003089586
Ddost	4.216410382	0.048779385
Gm15422	5.639241778	0.006040071
Supt5	-5.187835239	0.038417955
Gm10552	6.449658567	0.007324005
Reep5	4.969397196	0.017421692
Ilvbl	-7.578738516	9.10E-05
Dad1	-7.32038259	0.004050322
Gm4032	-6.794745928	0.0031075
Spata5l1	5.054754256	0.024482823
Gm7712	5.109299405	0.026344172
Plxnd1	3.979594124	0.047390257
Cltb	5.614608025	0.016160756
Gm29739	7.099123973	9.58E-05
Nelfe	-4.643796412	0.020693065
Atf7ip	-7.205338916	0.000194023
Fam160a1	-22.86808746	1.44E-06
Fam160a2	4.79055378	0.028236858
Ercc1	-7.040122289	4.12E-06
Mtf2	-5.365924625	0.037239496
Ptpn23	38.01884903	3.25E-18
Mir7054	-5.625025706	0.006921391
Pold4	-4.108331433	0.037654274
Hdac7	8.66610753	0.033347692
Mark4	23.21511996	9.34E-07
Akirin1	5.671984515	0.022059356
Ctdspl2	9.12347261	2.83E-06
Gsta4	-5.69031199	0.004304736
Gm10146	-6.173569246	0.006306684
Abhd16b	-5.029952268	0.046205773
Sdhaf2	-5.849669176	0.012110022
Dpy19l3	5.944904429	0.002353537
BC031181	-4.260921287	0.020849887
Gm2075	-6.726262745	0.012541993
Rpl18a-ps4	5.73623462	0.016583333
Gm2404	5.343051495	0.0108737
Gm13810	-23.35143085	7.69E-07
Ddx21	7.641276917	3.90E-05
Cd300ld2	5.237709153	0.025576278
Sirt7	5.675370984	0.006921391
Gm37784	-6.735881816	0.001206899
Ptpn1	-4.790054189	0.011354477
Gm8355	6.911091958	0.003522938
Gm13305	-22.47574378	1.22E-12
P2rx7	-5.262846748	0.001961086
Cerk	25.98987402	1.46E-10
Bak1	19.69611198	9.09E-05
Gm5735	-5.981365379	0.005424287
Gm12587	4.959920236	0.030472089
Rgcc	-4.66764743	0.035075373
Rmrp	5.055984706	0.040088994
Oas1a	-5.388822192	0.017697251
Tax1bp3	22.1051195	2.83E-06
Gm11945	-4.667705856	0.046494349
Taf6l	-4.042078509	0.025436533
Gm8177	7.482044766	5.23E-05
Gm7786	4.86232167	0.024619295
Tmem108	-6.79868825	0.000477848
Gabbr1	-25.13339172	6.41E-08
Gm7709	-6.329291336	0.006443147
Fastkd1	5.666445618	0.007256736
Arid4b	-22.18769313	2.91E-06
Gm49866	-5.466305288	0.006822239
Procr	-4.634055433	0.016653426
Gm16072	-4.900670016	0.001122714
Dmac2	-5.654641566	0.024204727
Gm18169	6.643961954	2.61E-06
Gm42843	-5.166431848	0.028585474
1700026F02Rik	-6.022455363	0.006353445
Pak1ip1	5.497771767	0.017140036
Gm13123	4.332122329	0.049266718
Gm26415	8.517752686	0.010303118
Xbp1	7.076968019	0.000563856
Gm4602	-4.815075722	0.031629731
Mzt2	4.016418279	0.047075954
Syngr2	-4.399441246	0.049125501
Usp16	-21.63539356	7.38E-06
Gm2436	-5.613207361	0.028585474
Tgfbi	-4.587023398	0.033678437
Cox15	-6.939890862	0.000136471
Snhg6	-5.026673932	0.047539613
Fzd2	-7.832094916	1.64E-05
Pnpla2	5.762735845	0.008228609
Tnfrsf4	5.925097275	0.000817361
Pprc1	-39.90846699	8.25E-20
Porcn	-4.615984825	0.039091437
Scn1b	-5.768526313	0.010570647
Itga7	-4.537422321	0.008483934
Gm9825	-5.87713814	0.020849887
Ghdc	25.74248849	2.60E-08
Gm9598	-4.67128152	0.020862682
Cldn23	5.696561986	0.012360363
Arl8b	6.169182278	0.003076621
Gm8399	-5.029079668	0.004580401
Pam	26.50582791	8.44E-09
Gm14295	5.041446451	0.015825528
Gm35883	-5.051819877	0.016281608
Dtd2	6.537040667	0.005303487
Gm41073	4.682830234	0.025865798
Syne4	7.152213061	0.000133814
Gm23084	4.108394071	0.024634391
Nup37	-23.2079718	3.86E-08
AC124169.1	-5.089066496	0.011181592
Igkv8-28	-7.604399398	0.000830067
Gm43765	4.75921376	0.033678437
Gm6345	4.860466751	0.039091437
Gm14006	4.262471793	0.018074347
Dusp27	-6.98955756	0.000207645
Atp1b1	-5.776640472	0.02143651
Pip5k1a	7.010109467	0.002003755
Nr2c2ap	-38.84904976	6.13E-19
Gm37465	-5.577054451	0.029220949
Scyl1	-31.18120025	2.21E-12
Gm47275	25.4127721	4.13E-08
Gm44313	4.901274127	0.034383095
Grcc10	-6.149364524	0.004854069
Pole	4.594963646	0.041643422
Dctn5	7.002984336	0.000808091
Snd1	4.834467143	0.033678437
Gm42879	6.428015352	0.002435975
Zfp830	6.523467384	0.001690673
Hspa4	4.465524507	0.047620739
Gm7854	5.013658454	0.047631572
Gm47797	5.966642173	0.007324005
Dapk3	-8.235954644	0.002420551
Timm10b	23.11022712	1.06E-06
2300009A05Rik	-5.475001073	0.048082266
Gm12267	6.354619542	0.003442049
Gstcd	-6.144295964	9.10E-05
Mir26b	25.46581673	3.86E-08
Rpl35a-ps4	-7.176076285	2.07E-05
Lgmn	-5.965563364	0.027179559
Vamp7-ps	-4.658262849	0.026980533
Gm4883	-6.65043809	0.014267143
Pdcd2	4.742417262	0.029990258
Ercc5	6.786397857	0.00931266
Gm42427	9.577672447	2.74E-09
Ing1	5.399579591	0.017556132
Mapk1ip1l	4.785961316	0.04783614
St7l	-22.70084879	1.81E-06
AC163620.1	4.662540478	0.03754115
Top1mt	4.76374669	0.014065093
Gm30155	5.628954063	0.012254547
Hid1	-5.029356487	0.025860812
Gm9836	6.541004916	0.009725747
Cnot6l	-20.54666454	3.05E-05
Pdia4	5.549558718	0.034338622
Pfkp	-24.64298892	1.22E-07
Pfkl	-5.615969924	0.023282119
Scrn2	5.618794151	0.016289931
Micu1	-6.037694505	0.01862811
Gm37412	7.712543932	0.000563856
Myo10	5.057106554	0.045667195
Akt1	-31.16326904	3.91E-18
Mrpl28	-6.13599084	0.007324005
1700124L16Rik	5.163960904	0.018456352
Gvin1	6.257690645	0.002428056
Gm13735	-4.792307281	0.047187165
Pex16	-5.380033723	0.017140036
Gm49767	4.283063352	0.049266718
Gm9167	-5.826940181	0.007256736
Gm9162	-4.99925326	0.035739987
Nop53	-4.994904148	0.023282119
Gm45424	-8.494462428	2.36E-05
Izumo4	-26.55222422	8.14E-09
Pcgf5	24.17381007	2.46E-07
Slc16a10	4.39665525	0.048082266
A030014E15Rik	-5.864544975	0.02408655
Gm43288	6.310190668	0.013644103
Rps12-ps3	-5.536085783	0.013767831
Gm5446	-5.703076436	0.017421692
Gm44560	-22.29370496	2.96E-06
Hinfp	4.897940796	0.024449521
Rhot2	22.39262197	2.76E-06
Ptges2	-6.041333924	0.001060786
Zfp775	5.823009112	0.013644103
Chst12	7.328289173	0.000268745
Tsr2	10.80066398	0.044867913
Prelid1	-16.97447498	0.000488608
Gm13910	-7.799197085	0.000577468
Apoc1	-4.950462635	0.010415731
Rsc1a1	-6.606741106	0.003258401
Svil	5.737333387	0.015887431
Klk8	5.558448353	0.021655978
Gm50042	5.999169007	0.002218735
Mlip	-19.73769894	8.58E-05
Gm18609	-6.58409348	0.002393624
Ndufaf8	4.651555688	0.016824437
Nt5dc2	5.149264054	0.02039142
Sspn	5.069342473	0.028069017
Nudt13	-10.28344793	0.000219463
Alkbh5	6.661646225	0.00180369
Rpia	-6.021823577	0.003817005
Metrnl	5.439672212	0.008227665
Tspyl4	5.679578475	0.003070798
Gm12303	6.721828979	0.003012118
Gm8250	-6.113342037	0.000304239
Tmem33	6.058834605	0.006040071
F2rl3	5.596838009	0.017678213
Gm42522	4.907625849	0.044867913
Smpdl3a	-4.693541754	0.022182176
Rps17	-7.312234726	4.39E-06
Aff4	-23.03128814	1.17E-06
Brd2	-5.803210611	0.005969174
Gm44170	-19.89242674	7.00E-05
Cxcl2	7.692320459	0.000966264
Noa1	-7.723027048	4.31E-05
Gm43245	-4.465202797	0.037688446
Ebag9	-5.601968512	0.002103145
Col4a3bp	-5.644990375	0.038948405
Arrdc2	21.50780752	8.76E-06
Kcnh2	22.2971745	2.96E-06
Ptk2b	-4.184891599	0.037033662
Frat2	-5.598281823	0.013531909
Gm12757	-5.782684914	0.002420551
Gm37268	-6.646770316	0.006085037
Tnpo1	5.447040011	0.01739209
Itpr1	4.387380648	0.029032571
Gm18042	4.87682885	0.047631572
Gm21168	-6.056963878	0.006065488
Tspan13	5.511776909	0.010799025
Sf3b5	-4.604660286	0.008887692
Sf3b3	7.528330644	4.13E-05
AC139553.1	-4.435339498	0.044259835
Piezo1	21.30978709	1.14E-05
Gm13240	4.8414826	0.026063989
A230052G05Rik	4.966734273	0.048415944
Rad9b	6.052030429	0.000115538
Vsig2	-22.00982334	3.53E-07
Cpq	-5.342687675	0.012846232
Nppa	-8.499265522	1.19E-06
Gm42913	-5.569109887	0.002641484
Gm21988	3.934485507	0.045965955
Tstd3	-4.758174377	0.048038685
Rcn1	-5.178343928	0.043310385
Tm2d1	4.842893891	0.029098696
Ifi208	5.221264314	0.040049051
Mrrf	-23.8293649	1.34E-09
Pfdn4	4.671554164	0.041783108
Gm17450	-5.174834655	0.006250055
Zfp867	6.371481901	0.003012118
Enho	-6.088262866	0.013547689
Gpnmb	5.988461814	0.018456352
Cpped1	20.68439076	4.29E-06
Mir568	-10.18842222	0.005594011
Gm48153	5.873107539	0.026626956
Gm42944	5.345393106	0.04044717
Gm5674	10.68368315	3.86E-08
Gm7299	7.15205978	0.000342086
Hax1	-4.122142191	0.035739987
Gm43409	-6.020245496	0.007324005
Gm42535	4.650767031	0.045965955
Lsg1	5.092287451	0.013644103
Gm49194	4.662267011	0.016355471
Eif5al3-ps	-4.730932668	0.004691891
Rps29	-7.129830519	0.001091808
Smarca5	5.312693873	0.010248463
Sec61a2	5.62139677	0.025576278
Gm6756	-4.274505996	0.045689739
A030012G06Rik	-4.731098226	0.021739437
Naca	5.05574815	0.027828393
Gm8182	-7.909236374	0.000129705
Gm17831	6.644234006	0.003258401
Traf6	6.091375612	0.019331581
Ifnab	7.342862648	6.05E-05
Rpl31-ps12	-4.301251487	0.026936812
Odf2l	-5.000379311	0.012729109
Gm43681	6.024355335	0.013644103
Gm10226	-6.171245145	0.012394215
Diaph1	-4.267478613	0.02408655
Ap1g1	5.160399295	0.001697236
Gm43471	5.800162509	0.010248463
B430219N15Rik	35.97645257	2.15E-16
Emc8	-4.377785055	0.022136279
Aamp	-5.363051165	0.046256337
Tasor2	4.807366389	0.016113423
Gm15968	-6.163544149	0.000791921
Nphp3	6.618583832	0.003258401
Gm10290	-5.420907477	0.017421692
Gm21893	-7.061492388	0.001033956
Polr3gl	-23.30950892	7.98E-07
Gm42614	7.108741708	0.001454903
Alpk2	5.094771336	0.028585474
Myc	5.038252494	0.011491959
1010001N08Rik	33.32019864	3.17E-14
4931414P19Rik	-6.879930868	0.000866324
Gm45311	5.472835414	0.04793121
Ldb1	-6.422039795	0.014086187
Mir6898	-21.45194004	4.06E-07
Gm26397	5.762986306	0.003057227
Tspo	-4.836017619	0.044259835
Ip6k2	-25.00897697	7.70E-08
Gm16379	-5.920329564	0.004240832
Cda	4.52340097	0.02998937
Cacul1	-6.269443745	0.006031219
Smim10l1	5.527976856	0.021273976
Mir1949	34.44494611	4.13E-15
Ndufs5	-5.294812141	0.005788439
Cox17	4.771507702	0.013644103
Mfsd8	5.415606437	0.047419937
Gm19880	5.203624387	0.029617981
Gm37923	7.465566233	0.003543629
Cul9	7.146837159	0.041783108
Ckm	5.305066604	0.041598913
Ppia	-4.559191737	0.0394005
Lin37	6.612838953	0.00461639
Sumf2	-22.35919435	2.13E-06
Dcaf1	13.67233383	0.027878532
Cwc15	-4.532146137	0.022696852
Vmn1r2	6.001628253	0.003012118
Bcs1l	6.320239482	0.00856101
9130221H12Rik	-10.63204093	0.04786909
Gm45242	-15.40129175	0.008483934
Lrriq3	-9.143255263	9.85E-06
Gm47310	-6.659808458	0.000184327
Gm43343	-4.55262228	0.016070805
Gm43285	-5.846131551	0.002880516
Gm24867	-4.476431792	0.033734161
Gm24865	-6.140452894	0.020227406
Zmat5	-28.98067405	1.36E-13
Guk1	-28.29484762	4.45E-10
Dhx30	5.298747182	0.036556436
Gm10233	-7.775765681	9.10E-05
Gm21034	5.780810109	0.020375942
Mybbp1a	6.320296758	0.002347819
Upk3b	-6.717009995	0.006264773
Gm49733	-35.38861589	7.19E-16
Frmd4b	33.80923452	1.36E-14
Gm26532	16.92381387	8.22E-06
Gm45522	-8.023940029	1.44E-05
Krtcap2	5.49623835	0.043966335
B230207O21Rik	22.5978269	1.19E-07
Gm9959	5.85915184	0.007324005
Slc25a1	10.32857216	0.003767846
Gm7899	4.386753406	0.024634391
Nck1	-5.387566506	0.023282119
Gm48014	-7.021962964	0.000926647
Ube2i	-5.949489841	0.004591772
Ube2k	-6.941257366	0.003311706
Sbf2	-22.33462482	2.96E-06
Fars2	4.911958437	0.022377103
Cracr2b	-25.89849096	2.05E-08
Rpl7a-ps3	-7.527857517	0.000253461
Csnk1d	-4.92115779	0.043188121
Mir7029	-5.617067549	0.008297786
Gm8994	7.481437257	0.000477602
Gm42658	-7.649538097	0.000136471
Rbbp8	-6.219833167	0.0031075
Ints3	6.691130002	0.001559553
Tiaf2	-4.356357629	0.027935069
Gm49477	6.820478548	0.001556845
Gm24572	11.10859236	0.000808091
Gm42514	-5.991657685	0.010303118
AC127331.2	-6.013229912	0.002641484
Mir22	33.55347937	9.39E-16
Gm25526	6.169531557	0.003910412
Gm15467	5.659800983	0.033678437
Gm6630	-5.594886736	0.010415731
Nploc4	-24.06086769	2.89E-07
Lars	4.654097231	0.030816568
Rpl36a-ps3	-5.239946129	0.028069017
Rpl24	4.309402289	0.021620285
Cst9	4.813433848	0.048082266
Nras	-32.07085237	4.13E-15
Ist1	-5.170057384	0.007420455
BC060293	-5.302665363	0.021979427
Hdgf	-5.69939987	0.010799025
Gm27026	5.793139248	0.020849887
Smg9	7.968106641	7.91E-08
Hsbp1	5.898927811	0.008887692
Gm13163	-5.196808394	0.029502391
Gm11805	6.292881644	0.004691891
Arid1a	-24.59507965	1.30E-07
Malat1	6.875794142	0.001349105
Zfp652	4.787933331	0.010415731
Rab6a	-14.57843579	0.015887431
Zfc3h1	-5.023930164	0.040049051
Htra2	31.27642801	3.74E-12
Gm16025	6.447256936	0.007420455
Gm16198	6.63413337	0.001349105
Gm7769	5.072506187	0.033347692
Gm16415	4.509314596	0.039091437
Hmg20b	-5.705665151	0.016909649
Gm28529	33.74850969	1.42E-14
Cnnm3	-6.100132188	0.002858669
Gm10180	-5.378370626	0.002218735
Fv1	-4.614775218	0.045432443
Sprtn	-4.46020212	0.001182887
Nadk2	-33.92342746	1.13E-14
E4f1	-26.0822404	1.57E-08
Gm8522	-8.367841209	0.000866324
Gm42734	6.066886049	0.002897702
Sox6	-7.948685315	1.24E-06
Orc4	-4.436940739	0.019627955
Mir133a-1	6.79921674	0.000234755
Mir365-1	6.605122054	0.002858669
Gm18642	6.61044707	0.001060786
Txlna	-7.351795775	0.000319445
Vcl	5.019644572	0.021979427
2610301B20Rik	6.388606953	0.00270022
Tut1	-26.96355181	4.03E-09
Gm26728	9.211203935	0.016537474
BC003965	-5.808249809	0.016281608
4833420G17Rik	5.222568421	0.041166396
Phkg1	-5.236435834	0.015269433
Tmem250-ps	5.943382322	0.000808091
Gm6621	5.385126185	0.010638835
Pnma1	5.315525044	0.020324191
Bcl2a1d	5.743970808	0.007911647
Olfr91	-3.992752139	0.039091437
Aqr	23.42512362	7.01E-07
Eif4g3	4.655508636	0.019480887
Gm42928	30.69959528	5.17E-12
Scarna2	4.414556014	0.037169359
Pgk1-rs7	4.79559262	0.033346374
Usp42	-3.781792672	0.028585474
Erc1	4.915841833	0.043445055
Smurf1	-5.501977542	0.018741348
AC158975.2	5.260870129	0.027187137
AC090881.3	4.215514805	0.005306062
Prmt6	6.168049022	0.026063989
Adck5	6.603320619	0.001876058
Sncg	-5.307298008	0.007420455
Gm18001	6.053844923	0.023134769
Msln	4.982865383	0.015825528
Wee1	-24.78249299	1.03E-07
Gm16102	-5.42877376	0.029502391
Gm10033	-5.494834175	0.027367619
Gm5415	6.216205115	0.009888977
Epb41	5.118151462	0.013627549
Ampd3	4.742213992	0.033678437
Gm5529	-5.140053082	0.048616504
Glmn	6.187089157	0.001016594
Gm26348	7.603320287	0.000137939
Gm9169	5.992659367	0.027935069
Cenpx	-17.64196843	0.000269333
Gm5523	6.872116273	0.003258401
