# Supplementary material for: Cross-Sectional Transcriptional Analysis of the Aging Murine Heart
Source: Front Mol Biosci. 2020 Sep 25;7:565530. doi: 10.3389/fmolb.2020.565530 (PMC7545256; doi:10.3389/fmolb.2020.565530)
Supplement: Supplementary file 4 [file Data_Sheet_4.CSV]

Gene	log2FoldChange	padj
Gm10046	5.809376959	0.003267801
Nkiras1	-6.743437108	0.013187816
Fst	-5.073668046	0.034001274
H2afj	-7.224878925	0.000197947
Cnot3	5.483299611	0.025089485
Cnot4	-5.848337565	0.034562841
Gm30023	-5.612156076	0.021525636
Gm15533	-25.07736112	4.85E-07
Gm7091	-21.82493878	3.22E-08
Gm21748	-25.58621348	2.65E-07
Adprm	21.35049994	1.58E-07
Gm44194	-5.16763144	0.033240063
Rtl8a	5.919658894	0.023650283
Vmn1r181	-5.845563455	0.020274101
Gm8682	-24.93849257	3.41E-07
AC137853.1	-9.566392893	6.99E-06
Zbtb21	-5.365321453	0.02242536
Hadh	4.771467446	0.047109346
Nat1	-5.063529474	0.038926054
Dnmt1	-21.68906392	1.87E-13
Ghitm	5.772176788	0.037230012
Ednra	-5.6614087	0.047205325
Wsb2	6.569249858	0.004374414
H3f3a-ps1	-22.5720136	4.92E-07
Gm9005	-9.901112662	0.005574344
Gm23205	6.271842151	0.000224927
Cmtm7	-5.225962492	0.027371082
Gm38312	5.773102786	0.019581432
Gm7043	-4.77236869	0.026515151
Gm7181	8.444811442	7.50E-06
Mab21l1	-5.868074652	0.00046515
Dusp7	7.496475255	0.00208769
Dusp2	4.246259704	0.04206551
Gm47325	-4.961150426	0.037850724
Gm43311	4.96303997	0.013002916
Ccar1	-25.27147334	3.95E-07
Sppl3	25.38942518	1.59E-07
Yipf6	-24.30233442	5.46E-17
4632418H02Rik	-5.811597335	0.038926054
Gm38056	-5.492373656	0.030087247
Gm43726	7.885442523	0.000158619
Rai2	-25.79323204	2.03E-07
A030005L19Rik	-5.632646169	0.019492276
Gm21781	-5.511786434	0.024675189
Gm7670	-5.454142975	0.042656507
Zap70	7.694624166	6.13E-05
Zadh2	-5.434236321	0.007849343
Gm6027	-11.30106538	0.000280992
Cope	-6.587919943	0.002389364
Gm4157	-5.171518494	0.010859279
Abi2	-5.196049945	0.04431003
Tmem50b	-6.616913822	0.002640003
Ripk1	7.562165724	0.000202237
Psmd8	-5.964298414	0.00351096
Nat8f1	-21.30529952	8.33E-06
Rn7s1	-24.39380343	1.00E-15
BC022960	-17.91133357	1.17E-06
Gm14822	-25.5142488	6.75E-08
Psmb11	-4.899643941	0.028225449
Polr1e	-5.435433196	0.034208322
2810004N23Rik	-34.57889305	1.84E-14
Uri1	-5.655369524	0.002050701
Gnpat	-22.25738324	1.22E-06
Gm6275	-23.81125322	2.43E-08
Gm6274	-6.472410568	0.007511713
Prps2	-21.10109278	1.93E-05
Parp1	-5.321899199	0.025089485
Tsc22d3	-8.739399709	0.034990485
Gm44616	-17.57317988	6.37E-06
Gm47571	7.011127998	0.001435038
Gm6335	-22.29934813	2.43E-08
Gm14775	-10.35320054	0.001282603
Gne	-7.25291299	0.00098784
Coq8b	-5.954683264	0.020274101
Slc39a9	22.51394484	8.02E-06
Gm7816	-6.860922637	0.002348047
Gm38244	5.583464075	0.013281568
Tssk1	-5.939906643	0.015585502
Rnf6	5.195445255	0.045090063
Rnf7	-9.48324651	8.09E-08
Mylip	-7.270085011	0.005277879
Utp3	6.056087989	0.019738173
3830408C21Rik	5.306050062	0.015691421
Gbp9	33.18790946	3.23E-12
Gbp5	22.80162847	5.77E-06
Gm3712	-9.780571543	0.003976771
Myh10	-23.79331856	2.28E-06
Gm5863	-21.67618557	2.42E-07
Gm5039	-6.279655124	0.018959051
Mir223	-23.80385614	2.10E-14
Bex3	-25.00571369	7.51E-10
Bex1	-25.50907186	1.47E-10
Rps12-ps23	-23.53044578	1.42E-08
Gm16139	-8.730677908	0.000107157
Hnrnpc	-6.445068812	0.002579232
Ilf2	-22.12940965	1.61E-05
Olfr239	-5.057360118	0.02242536
Gm7967	-5.217004351	0.027261304
Gm13126	-5.406440672	0.015955009
Mto1	32.22749759	1.50E-11
Mif4gd	-5.69284602	0.003664851
Rb1cc1	5.941486106	0.026049067
Gm8545	-9.878987864	0.002484232
Tpm3-rs7	-5.630813765	0.014304825
Actg1	-6.010930019	0.047109346
Gm5697	-6.861664396	0.003070245
Ptgir	-4.723450047	0.045355989
Gm6580	6.606317765	0.010112898
Gm27761	24.40666215	8.13E-07
Hdlbp	-6.308441755	0.012927381
Zfp810	6.132296279	0.018250378
Gm28728	-5.564300163	0.027720644
Ms4a4a	-5.985725059	0.016864037
9130008F23Rik	-5.765854473	0.011779121
Mir27b	23.21994956	3.47E-06
Mettl1	-6.416127197	0.000524552
Gm6985	-8.839455618	0.006967392
Gm6981	-8.173637889	0.000380382
Cxcl9	31.15186158	7.46E-11
Spry2	5.301915117	0.009866787
Gm4819	-6.280009962	0.014915105
Abcb7	-10.85207585	0.038434185
Gm9874	-5.963250091	0.000253952
Riok2	5.738451053	0.016293129
Fam177a	5.410273377	0.049882518
Gm5760	-9.576965175	0.004021651
Gm5761	-23.21468701	8.49E-08
Gm5762	-20.58826559	1.59E-07
Nxf1	-7.954999669	0.000967245
Disp1	5.489037063	0.022661947
Gm6292	-20.54945556	4.52E-07
Cd320	-6.756734246	0.000570229
Gm45094	-5.682069715	0.012173711
Gprasp2	-22.59297759	2.69E-11
Gprasp1	-23.46480263	2.15E-09
Snord88c	6.438795844	0.00086731
Gm18852	-4.568733011	0.046245745
Nap1l2	-22.25610412	2.41E-08
Igf1r	-7.282816422	0.006381738
Rnf207	-6.198874909	0.019738173
Nudt5	7.538945817	0.00072457
Gm15044	-23.3554882	8.29E-08
Phospho1	-31.83812936	4.14E-11
Gm7693	-5.092018473	0.027371082
D330025C20Rik	-5.705425817	0.001661852
Ikbkg	-8.349637203	0.005860651
Zfp12	-6.313717607	0.005169062
Gm9120	-8.428359662	0.000832846
Gm38020	-24.5118951	2.72E-09
Ammecr1	-24.20600903	4.51E-07
Pfkfb4	-5.956870386	0.036618102
Pdlim3	5.126140573	0.009866787
Rwdd4a	-5.067812894	0.027720644
Las1l	-22.46430763	2.16E-14
AC170187.2	-5.415968291	0.034562841
Grip2	4.546834219	0.042981491
Ctps2	-24.29097059	4.22E-07
Avpr1a	-5.434988291	0.049201829
Gm9370	-5.763862172	0.0137376
Bvht	5.100905526	0.029001456
Gm15195	-26.29711965	4.42E-08
Gm15192	-26.97186014	6.35E-09
Gm15190	-24.11906993	1.53E-06
Nceh1	-6.839549789	0.005333415
Cabcoco1	7.158284261	0.01057345
Gm47283	-24.94962785	5.51E-07
Svopl	-5.679441972	0.031954708
Gm10735	-5.403651647	0.034272858
Gm15659	-5.962995304	0.037607218
Gm17415	-6.829137707	0.01771379
Ccdc80	5.712946199	0.015015732
Pphln1	-5.669196548	0.013281568
Ifi202b	-5.027019805	0.028417023
Gm45457	6.300092571	0.004869483
Gm26170	-6.030461611	0.000603523
Gpr137c	5.827979099	0.049030117
Gm14942	-22.7450171	7.59E-12
Mdp1	4.663458316	0.038434185
Ces1d	-4.673745814	0.014529348
Gid4	-5.223749405	0.028669763
Gm4356	-7.320545384	0.000380382
Bcr	-4.806041411	0.04871287
Ppp6r3	-23.45488405	3.43E-06
Gm16128	-4.686541173	0.034208322
Oser1	-8.489489949	4.70E-05
Fgfrl1	-6.732675038	0.009798
Gm19498	6.796744985	0.003121312
Spcs2	-4.885350111	0.021138417
Mylpf	-5.167544268	0.027879969
Slc25a16	-24.52219837	4.54E-10
Gm8797	-7.682144311	7.47E-05
Mfsd10	-8.334446786	0.000197892
2310061I04Rik	-5.527330173	0.027720644
Apol9b	5.945935626	0.002507664
Gm9774	8.748844189	0.04188207
Cd9-ps	-4.90547882	0.049531831
Pdcl3	-6.026379787	0.023124786
Rpf1	-24.16050338	1.46E-06
Cstdc5	-5.873429642	0.016721661
Gm5759	-10.21330955	0.00180514
Gabarap	-5.41826531	0.009162603
Apobec2	-6.441199428	0.004227658
Cox4i1	-5.180105808	0.013190076
Gm9430	-8.012166613	0.000967245
Gm9432	-5.797607603	0.037607218
Pex2	5.339436601	0.012467432
Gm48226	-5.457747893	0.011083441
Gm2223	-9.582358335	6.36E-06
Nsa2-ps2	-22.86982634	4.61E-07
AU022751	-5.525125969	0.023801158
Rps29-ps	-6.858462802	0.005057342
Rps19-ps5	5.021779104	0.014539369
Pros1	-5.862035483	0.02546144
Fam184a	5.564895546	0.018097238
Cpne9	-5.805322816	0.027143708
Pak6	5.486354124	0.01723712
H3f3a	-4.852166271	0.010112898
Trp53bp1	-5.473886665	0.012022967
Trmt2b	-24.43883458	4.99E-10
Gm37019	-4.764088522	0.042203477
Ift81	-24.62465782	8.25E-07
Gm14706	-6.487527479	0.046049884
Gm15078	-22.30598426	3.47E-08
Hist1h2bp	-5.548454574	0.02977841
Hist1h2bg	-6.22630245	0.006264581
Gm37197	5.752085314	0.013747289
Rasgrp2	-6.487235841	0.013190076
Cbx3-ps4	-9.665270478	2.21E-06
Ilvbl	6.577639911	0.002411397
Eml6	-4.579962809	0.024928482
Proser1	-5.516124014	0.031966492
Dad1	7.297469061	0.005921491
Hist1h3d	-5.072620097	0.0338546
Gm37309	-5.192528391	0.026185509
Rin3	-6.248510474	0.041535035
Amot	-24.35664894	3.15E-07
Plxnd1	-4.239086695	0.033520104
Gdap1	-5.667827077	0.03744723
Gm29739	-4.888530904	0.020861585
Gm9364	-6.243993041	0.031472062
Gm8019	-24.99868396	1.84E-09
Gm14845	-9.00834538	0.023551992
Gm15534	5.692374543	0.024928482
Atf7ip	6.163099838	0.00451542
Gm12466	4.803535284	0.027720644
Hbs1l	-5.398391414	0.031982
Fam160a1	24.27401033	9.38E-07
Gm16184	-6.957256359	0.000758805
Agl	-5.816113586	0.006359657
Oplah	-22.68442354	8.33E-06
Smpx	-24.69125054	7.66E-07
Gm44634	-6.031809486	0.001251732
Smim15	-4.937567113	0.041510019
Gm47553	-6.335323019	0.017408248
Prkcd	-5.750558112	0.009002031
Dedd	-21.48764163	4.42E-08
Mtf2	8.021985707	0.000325325
Idh2	-21.51395415	3.25E-05
Gm21631	5.339544216	0.011462716
Mir7054	5.582688523	0.010206689
Hdac7	-22.8220475	1.52E-12
Golt1b	-6.683238568	0.003735417
Mark4	-20.08357273	0.000153939
Ctdspl2	-5.194122039	0.040975814
Gm20109	-7.846391588	3.89E-05
Gm10143	-7.906032203	6.17E-05
Gm8876	-9.598377071	0.004542596
Mageb2	-26.18708372	3.93E-23
Dpy19l3	-6.552481788	0.001035396
2900076A07Rik	-32.13536836	1.87E-13
Cald1	-5.316242831	0.023801158
Camk2n1	-6.201725229	0.016975503
Zc2hc1a	-5.94004151	0.015355735
Gm5125	-22.65797529	2.56E-11
Nfkbia	-5.73584568	0.02242536
Ddx21	-7.812016243	6.65E-05
Sirt7	-6.032554515	0.005152209
Gm37784	7.240827095	0.000600301
Mettl22	4.454908739	0.025768157
Ptpn1	6.526438202	0.000176224
Cfap97	-5.920371334	0.029135566
Gm9550	-4.617602742	0.048577198
Gm8357	-9.081044907	6.99E-06
Gm13305	17.87288564	5.24E-07
Gm9768	-5.851975556	0.014725713
Gm9767	5.162554247	0.035045256
Cox7b	-10.18217146	0.034562841
Cybc1	-26.02267099	1.58E-07
Kcnf1	-5.868571154	0.026720476
AC166779.2	6.667183974	0.001510949
Gm5735	5.603555075	0.014979336
Golph3	-5.932477665	0.001015694
Gm20784	5.459201032	0.00825564
Hs6st1	-8.121679281	0.000458559
Gm10434	-35.11378544	1.89E-13
Gm21370	-6.536222364	0.00872463
Rpl7a-ps11	-22.20719046	1.47E-05
Gm43999	-5.793984974	0.034652097
Chmp1a	-4.901128839	0.039269482
Slc7a3	-9.254028993	0.012481497
Gm11514	-5.199638548	0.014752327
Card6	5.664070678	0.018959051
Gm36266	-8.12959417	0.000121762
Ppp1r9b	4.247275711	0.047622535
Cwc27	-5.903314822	0.029862628
Ubl4a	-11.4252458	0.005921491
Gm7281	-7.188160734	0.004504151
Hnrnpll	-6.822052797	0.001629029
Gm43329	-4.994220823	0.036979673
Lgr6	-7.231743567	0.001918793
Tmem108	6.138408767	0.004021651
Gabbr1	18.13152341	0.001015541
Asb11	-20.72819515	2.90E-05
Gm47439	-7.178442297	0.002410279
Gm15238	-22.67046353	3.92E-06
Rps12-ps22	-23.40783875	3.81E-08
Rps12-ps20	-24.38898228	5.43E-10
Arid4b	17.6114452	0.001506206
Gm26205	-5.78907319	0.022567082
Atp6v0c-ps2	5.418641867	0.015412125
Gm20644	-4.723874165	0.039324172
Smad1	-21.09612255	5.20E-05
Senp6	-5.099664779	0.022603156
Senp5	-4.978642362	0.026393144
Gm13669	-5.533077871	0.01334017
Gm9159	-8.44917793	0.04821328
Gm14857	-24.81190278	4.75E-11
Eml5	-6.115167043	0.032199007
Gm14108	4.531419545	0.014539369
Gm16072	3.801942446	0.029290204
Osmr	-28.36667079	6.81E-09
Gm42847	-7.102211022	0.001874674
Pja1	-23.36576106	1.23E-10
Pak1ip1	-6.786330194	0.003272295
Gm12251	5.455701735	0.017501177
Gm13120	-7.272073651	0.000552596
Gm13123	-5.542832512	0.007849343
Med28	6.724794355	0.00514842
Med21	5.554132622	0.015882706
Med23	-5.739425499	0.019446913
Gm6500	-23.22160818	2.51E-11
Gm48148	-5.999228377	0.007431061
Zrsr2	-23.44985345	3.40E-06
Gm5060	-25.43496427	3.43E-09
Ophn1	-10.10725479	0.008083661
Gm26415	-9.783468553	0.003526527
Gm8864	-11.37204674	0.000212001
Rpl13-ps1	-5.829399666	0.004181679
Rpl13-ps5	-10.19973973	0.002627658
Pkn3	5.01996686	0.017791935
Gm13408	-7.596106865	0.001605236
Spin4	-9.81243298	0.004576462
Xpo4	-5.587981836	0.023801158
Zfp389	-5.153249544	0.04524934
Galc	-4.494511615	0.039356742
Gm8575	5.416078559	0.034884095
Gm43031	-7.5098021	0.001843884
Gm4917	-25.41645144	4.85E-10
Usp10	-5.10920603	0.029648784
Usp16	25.31702719	2.74E-07
Sh3bgrl	-9.910870559	0.018698535
Gm5648	-24.18487527	3.97E-09
Fzd2	7.627315674	8.40E-05
Tnrc18	13.6046764	0.025517986
Grsf1	-5.959144577	0.02242536
Tacc3	-5.27172177	0.041569041
Pnpla2	-5.377760684	0.021525636
Gm8321	5.662783913	0.023801158
1700051K13Rik	-6.096784825	0.005443547
Mex3d	5.177464135	0.036468019
Tnfrsf4	-7.999938382	4.95E-06
Upp1	-6.353877433	0.007852243
Pprc1	39.06275332	5.55E-17
Gm11270	-5.291195329	0.018356442
Gm11271	-6.966759609	0.000337112
Mageb1	-24.43558233	2.53E-17
Zfp346	-8.185388281	0.002549217
Itga7	5.364493571	0.001435038
Gm15570	-5.750428363	0.019338022
Stk11	5.730965014	0.012236556
Smarcb1	4.296233375	0.038715729
Eif4ebp1	-4.832598298	0.02214714
Rptor	-5.99676327	0.012310255
Gm9598	5.149993556	0.010444484
Gm8648	-25.45647199	3.14E-07
Ubqln2	-25.58193898	1.58E-07
Gm43387	-7.560943073	0.000600301
Tbc1d14	7.210236507	0.006264581
Mrto4	-19.21627953	0.000380382
Aldoart2	-8.411347387	2.84E-05
Derl1	7.681249906	0.000152633
Gm371	-10.11358193	0.001259082
Asxl2	-5.634288234	0.023946223
Gm8399	5.097767402	0.00578334
Pam	-29.95488796	6.97E-10
Mnat1	-5.493324316	0.037658007
Gm9097	-9.126172801	0.034263865
Gm9095	-25.18196056	3.41E-08
Gm14296	-8.657526335	4.53E-05
Gm37033	-6.341808771	0.022266115
Ppp2r1a	5.259266115	0.018526057
Postn	-6.665169769	0.007468928
Gm12015	-8.494081785	5.59E-05
Gm23084	-5.011867024	0.004395489
Stt3b	-6.920894662	0.006891043
Sema4c	-5.767892441	0.032025232
Nup37	24.26914111	4.77E-08
Tomm7	-6.341261256	0.022615662
Gm43443	-8.467488478	0.00041487
Gm43441	-6.775204266	0.002810761
Grn	-23.48117422	3.40E-06
Sri	-7.936086175	5.14E-05
Piga	-21.08005309	5.01E-05
Pigk	5.273287374	0.042240439
Pigm	-5.609417179	0.034889054
Pign	5.730563606	0.038547695
Pxdc1	5.369590128	0.019499922
Gm14843	-24.24265928	9.29E-10
Mir3074-2	4.32195915	0.012949007
Zfp703	-9.244890858	9.73E-05
Dtymk	-8.116047344	0.000205586
Rnf111	5.340484775	0.01334017
Gm6345	-5.39676051	0.019599189
Gm7634	5.903600205	0.028328509
Ptma	-9.052367454	0.000149136
St3gal3	4.851566464	0.035708289
Gm44768	-7.536704437	0.008031304
Gm4017	-24.57710987	8.65E-07
Gm7823	-22.82118279	2.39E-08
Gm3774	-9.005942579	1.98E-05
Gm29490	4.916041455	0.044159896
Dusp27	8.177983602	1.40E-05
Gm25047	-7.879519248	0.000565945
Pip5k1a	-6.821321953	0.004576462
Nr2c2ap	32.8093877	6.67E-12
Gm14861	-23.91442	1.22E-09
Qdpr	-9.634983113	9.84E-07
Mdm4-ps	-24.39117354	1.38E-09
Wrnip1	-8.212862999	0.000257163
Cep295	-6.812023587	0.00451542
Scyl1	31.06374545	8.69E-11
Rlim	-23.20424981	5.74E-07
Gm47275	-25.07016976	4.87E-07
Rps4x-ps	-6.084401872	0.027720644
Urm1	-21.91913223	6.77E-06
Podxl	-5.699929626	0.034208322
Gm5479	-6.39298054	0.000312786
Gm7429	-9.848307568	0.042263136
Pole	5.41961269	0.010995089
Zfp830	-5.734870274	0.012976814
Hspa9	-5.620945154	0.002507355
Hspa8	-6.077829601	0.005235554
Gm7855	-25.65442342	8.69E-11
Gm7857	-21.946155	4.66E-08
Gm20770	-24.59711696	1.83E-08
Gm27942	5.954275189	0.004459166
Hacd2	-5.359739995	0.036468019
1810022K09Rik	-5.555786039	0.019459381
Gm12267	-5.453717601	0.02433994
Gstcd	6.237136937	0.000146237
Gm29228	5.594076811	0.018626785
Gm6285	-24.6775506	5.65E-09
Gm48800	-7.549740586	3.15E-05
Zfp704	6.198977708	0.015412125
AC152396.2	6.248650277	0.011328731
Lgmn	6.647586882	0.013205808
Lysmd3	5.881112198	0.004459166
Gm4883	7.472222295	0.005245981
Gm43266	-7.765727697	2.83E-05
Gm8587	-6.779874574	0.003634467
Gm48742	5.466442875	0.016010312
Mir1906-2	-7.115479954	0.030616521
Ercc2	-5.557181172	0.045355989
Ercc5	-6.738244213	0.013747289
Gm42965	-5.613464474	0.014529348
Gm6428	-7.295404147	0.001639141
Irak1	-9.144069323	0.000959351
Fggy	-4.952078232	0.045558049
Gm43910	-4.540519817	0.043161401
St7l	24.37153355	8.44E-07
Rpl23a-ps1	5.695921834	0.014725713
AC163620.1	-6.558112595	0.001109895
Eif2s3x	-7.88571202	0.030615189
Coa7	-5.826723468	0.030394945
Rap1a-ps2	-5.755900888	0.047422764
Gm49588	-5.722322585	0.014529348
Gm49586	-4.819533082	0.038434185
AC168977.2	-25.78293493	2.04E-07
Gm37090	-5.293541576	0.031748152
Gm37097	-5.879474469	0.001540158
Gm9727	6.086273653	0.004869483
Hid1	7.917106693	4.86E-05
Vamp5	-5.75774438	0.013674981
Vamp7	-18.98715453	0.000118774
Kcnd2	4.50605538	0.042985447
Katnb1	-6.099807579	0.043607873
Gm2736	-5.629503489	0.032997032
Gm9836	-6.12080434	0.023124786
Gm14807	-7.668124953	0.031748152
Ppib	4.908506873	0.046049884
Cnot6l	24.36287484	8.49E-07
Mrgbp	-5.050242014	0.018731062
Zfa-ps	6.332344983	0.011203368
Vcp-rs	-9.319520947	0.01026986
Pfkp	25.05870062	3.83E-07
Smc3	-22.08293556	1.69E-05
Kdm5c	-23.37577243	7.26E-07
Aldh6a1	-6.12942334	0.001856404
5430405H02Rik	4.645207529	0.044618225
Gm37415	-6.274393245	0.011328731
Akt1	33.38481597	2.34E-18
Kansl3	5.326617379	0.013349619
Gm10241	6.566068872	3.07E-05
Gm3448	4.551520461	0.021817046
Stxbp3	8.533357393	3.77E-05
Hist1h2ao	-7.223733429	0.001220535
Hist1h2af	-8.855004995	0.000140813
Gm28188	-6.199015412	0.012505279
Gm14115	4.394804025	0.019089147
C030015A19Rik	-6.284986866	0.001171805
Rab23	-6.44399611	0.012266985
Gm44117	-4.567035556	0.025648274
Tmem160	-5.399200681	0.047273672
Nop53	4.752606373	0.039770641
Sorbs1	-5.799356507	0.013190076
Izumo4	28.85787728	2.16E-09
Gm6092	-9.750907924	0.002164997
Dusp19	-6.309175047	0.00391567
Pdk3	-14.12912928	4.78E-07
Pdk4	-5.198215215	0.025397295
Sema7a	-4.883603425	0.021437309
Pcgf5	-23.58883207	2.96E-06
Gm16397	-8.93466725	0.039334335
Pgk1	-25.09786075	4.70E-11
Mars2	-5.264335946	0.04744307
Gm9333	5.936126334	0.016880436
Gm14878	-24.75963986	2.69E-11
Gm14870	-24.55677651	1.01E-08
Gm43288	-6.589447048	0.01224154
Gm14686	-7.75804708	0.016721661
Tbcd	-23.2978844	4.13E-06
Tspan9	-32.92600246	7.99E-12
Gm47240	-6.391650616	0.009496197
Csk	-5.064275361	0.025468341
Rps12-ps7	-22.66418922	4.62E-06
Xkrx	-28.92870026	8.26E-12
Gm5445	4.346213997	0.027309269
Gca	5.00161953	0.037371799
Gm44560	24.44897369	7.71E-07
Gm48909	-4.993128382	0.013433281
Ptges2	8.119139676	3.43E-06
Gm5696	-5.518562358	0.034272858
Txnip	-7.78399552	0.002192374
Gm14989	-10.32231455	0.041535035
Gm14984	-21.88331383	5.37E-08
Gm5970	5.085008472	0.029765446
Tsr2	-25.89153909	6.99E-10
Strn4	-5.434550029	0.029001456
Klf15	-5.706449744	0.021751051
Gm6563	-5.077234566	0.049474373
Prelid1	23.71996921	1.72E-07
Hat1	-5.667364243	0.01888833
Bphl	5.289957041	0.039356742
Rpl17-ps7	-6.471144758	0.015355735
Rpl17-ps8	-21.32229952	9.43E-13
Gm5046	-6.641253165	0.003158126
Gm9104	-9.622462632	6.83E-07
Gm8844	-11.29218468	0.000325325
Gm46231	-5.56857013	0.027766431
Gm45769	5.932668589	0.04431003
Mlip	24.94026994	4.41E-07
Hspa1b	5.128826017	0.030911864
Gm48878	-6.545581154	0.004913825
Srpk2	24.80311951	5.01E-07
Gm18609	5.639760467	0.019089147
Thbd	-5.128889495	0.019884815
Gm11282	-6.267695507	0.013349619
Gm12739	-5.3404018	0.037607218
Gm18198	6.025667765	0.019738173
Rpia	5.924582161	0.007112137
Slc25a53	-24.15039633	2.05E-08
Dnm1l	-22.78626394	2.11E-07
Atf1-ps	-5.902177417	0.04431003
Tmem33	-4.940369362	0.047165316
Arhgef18	-5.362306465	0.038282756
Pdzd11	-24.63133721	7.65E-19
Smpdl3a	6.511064178	0.000462274
Aqp1	-6.632578529	0.010110943
Gm6851	-6.847768515	0.015819377
Stard13	-5.075517846	0.022964744
Tceal9	-22.13560838	9.50E-10
Rps12	7.161505248	0.003305722
Rps17	4.629416728	0.022119278
Aff4	21.4063923	2.95E-05
Gm9078	-9.360803684	0.008612627
Gm8309	-5.960252474	0.005888892
Ints12	-5.984939505	0.024675189
Gm4849	-6.086281275	0.003603381
Brd2	9.373733679	5.06E-07
Maged1	-7.721699138	0.023551992
Maged2	-23.05672827	3.38E-10
Gm37086	-5.419812968	0.034011212
Gm46994	5.367025212	0.041721629
Gm44170	25.60649378	1.90E-07
Snrnp25	-5.597247348	0.049662877
Gm5710	-6.261253154	0.014539369
Map3k3	-5.076719253	0.034681158
Gm8661	-4.666814075	0.043343327
Apoo	-8.928571943	0.007768627
Sms	-23.25323539	4.35E-06
Ebag9	6.398001613	0.000384253
Mcm7	-33.57512405	3.38E-28
Gm6175	-9.527555987	0.013190076
Tubb4b-ps2	-9.067266375	0.000560778
Gm18827	-5.509532714	0.019334361
Arrdc1	-5.140744024	0.048543731
Ppm1g	-5.980898576	0.017408248
Ndufv3	-5.988359979	0.013302202
Kcnh7	-6.126916956	0.016629883
Gm47061	-6.472750109	0.013301547
1700008J07Rik	-7.321637409	0.003930258
Frat2	5.637728666	0.015908601
Gm21013	4.600520493	0.015936995
Lbhd1	-25.11268769	6.58E-10
Gm9252	4.578731286	0.034884095
Gm8129	-8.107855806	8.28E-06
Trim63	4.700740302	0.04257052
Gm26977	5.478781258	0.013281568
Rab3a	-4.78977109	0.033272555
Nae1	-5.516664295	0.038717796
Zfp768	-5.307231754	0.025201388
Gm37268	5.641110535	0.036363056
Gm15204	-20.92966092	1.42E-05
Gm1947	-21.63344433	2.40E-05
Gm20150	5.858567218	0.010515163
Arfgef1	5.982413394	0.014575436
Gm18042	-6.247197241	0.006264581
Gm21168	5.287030438	0.029535522
Tspan13	-10.07117587	8.65E-07
Gm29778	-6.009718251	0.00391567
Gm14925	-8.244449892	0.02242536
Gm16380	-4.230159709	0.039590782
Ero1l	-8.103405819	5.71E-05
Zfp597	-5.564993018	0.027408168
Cfl2	-6.612658588	0.008363074
Tcf25	-5.796085666	0.028192815
Sf3b5	4.160242402	0.029063574
Golim4	-20.42848341	1.43E-05
Supv3l1	-25.15831271	4.50E-07
Gm12118	-4.750899023	0.045407343
Rad9b	-4.772172401	0.008755601
Vsig2	23.11376298	3.43E-07
Gm14928	-23.88801675	4.42E-08
Agtrap	-5.547789449	0.018097238
Gm6218	-7.530845302	0.001171407
Gm6210	-4.69374885	0.035706163
Gm44431	-4.849181405	0.028239944
Agfg2	5.562838679	0.045355989
Gm5456	-7.247929204	0.003511193
Gm42913	5.611988563	0.0035108
Bicc1	-23.0861776	5.31E-06
Depp1	6.996848764	0.000153256
Mir680-2	-9.809941621	0.026781515
Snx20	5.741836841	0.011334135
Tstd3	5.930485268	0.008449617
Gm9939	4.709542341	0.003203768
Lrp10	5.428098577	0.04297839
Gm4995	-24.56145969	7.92E-10
Gm4991	-22.74375658	2.45E-08
Gm4993	-22.70447854	1.96E-09
Gm19571	-6.607394058	0.004669367
Gm11383	-5.560294532	0.013530639
Msn	-8.332109465	0.023801158
Larp1	-10.44102706	0.003203768
Tufm	6.481170822	0.012949007
Ifi208	-5.249750542	0.042599262
Mrrf	24.5219565	3.68E-09
Gm7222	-24.25302935	1.50E-10
Pfdn5	-26.02046052	1.58E-07
Rxrb	5.791684708	0.013925518
Gm5050	-6.142270517	0.03175109
Gm27733	-23.36517331	9.09E-08
Gm44325	-4.569757138	0.027720644
Gm8839	-10.63457576	0.000253952
Gm45758	-5.775808397	0.022590583
Gm45113	-5.171373817	0.019931257
E230001N04Rik	-6.968699819	0.001204527
Slc30a9	-6.760527506	0.003841404
Necap1	-7.800544415	2.65E-05
Gm4942	-6.978830353	0.014529348
Gm48153	-6.240789877	0.019581432
Acot6	-7.775195476	0.00053273
Acot2	-8.230869291	0.000126725
Tmem214	3.946970097	0.040941435
Gm4462	-4.269712744	0.039080441
Kcne1l	-20.76089631	5.00E-09
Gm43409	7.659635348	0.000285689
Tnks1bp1	5.460029219	0.019372386
Gm49194	-4.654621246	0.021065267
Gm8888	-5.859654683	0.014840002
Eif5al3-ps	4.650508436	0.008365772
Acp1	-5.378244305	0.013580425
Prkaca-ps1	-26.08988845	9.70E-08
Gm37783	-7.05492777	0.00396107
Car11	-4.786917356	0.02546144
Gm6751	-5.233433427	0.021720557
A030012G06Rik	8.048732896	3.43E-06
Gm9812	-8.088739001	0.00056688
Spsb2	-4.93252435	0.038317502
Smarcc1	-6.391710693	0.002420966
Arxes2	-22.31448429	2.43E-08
Gm5703	-5.502779018	0.030003108
Gm8858	-7.125552762	0.037413335
Gm8182	5.936617638	0.01472626
Gm25255	-6.700813781	0.000483587
Gm18970	-6.362464	0.008334564
Ankrd50	-6.353728245	0.010138189
Rab3il1	-5.580444731	0.029419868
G530011O06Rik	-21.87128443	9.23E-06
Gm25593	10.67927118	0.001210193
Gm17971	-6.319322684	0.012653189
Gm10226	5.775835784	0.026503198
Pigp	-4.752937151	0.042068384
Diaph1	4.669946532	0.013396207
Nupr1l	4.645433007	0.015924623
Gm43474	-6.059285828	0.001451429
Gm49746	-5.633109552	0.025411229
Smad6	-5.694170535	0.028328509
Atp6ap1	-10.46316602	0.000778448
Kbtbd13	-6.211067792	0.018306605
Akt2-ps	-6.342204725	0.01007664
Hist1h4b	-5.934348519	0.030671474
Hist1h4d	-7.345664457	0.00551376
Exosc10	6.141887874	0.027846185
AC131675.2	-4.63513505	0.006685958
A930028O11Rik	7.952229468	0.000456941
Gm21893	5.058535247	0.049500508
Gm5272	-6.717507575	0.006379323
Polr3gl	23.78595336	1.76E-06
Gm14915	-23.32281124	6.63E-08
Dpy30	-6.301855591	0.023604315
Gm37559	5.474633675	0.041181503
Gm18391	6.332861269	0.005277879
Gm14897	-10.45230771	0.026393144
2610002M06Rik	-8.686863467	0.04165978
Gm5828	-5.418608081	0.034208322
Gm7558	-5.956395602	0.030171968
Mmrn2	5.486530761	0.041307085
Cdk7	-5.469663584	0.019958976
4931414P19Rik	7.254304981	0.000582483
Ruvbl1	-6.617169236	0.001438964
Gm7928	-5.460170169	0.036048623
Snx33	-9.159608125	1.55E-05
Gm5384	-5.415681981	0.004911216
Ldb1	7.845404049	0.001687176
Maob	-5.425270496	0.024085655
Ube2g1	-5.339866348	0.030394945
Tlr7	-25.14826313	1.62E-07
Gm13875	-23.32403361	4.02E-06
Selenok	10.09596508	2.86E-08
Gm12218	4.830628766	0.017791935
Gm7232	-6.553198415	0.011137585
Gm10566	-8.144900326	0.00053273
Cd9	-5.981207766	0.004380032
Cda	-6.885835961	0.000274861
Emilin1	-5.008684553	0.04165978
Cacul1	6.335997129	0.007740234
AC133103.7	-22.24513074	7.01E-06
AC133103.3	-23.38469362	2.13E-06
Gm14788	-8.459259833	0.013190076
Coil	4.482099337	0.046171004
Gm13050	-6.098904817	0.002916105
Mir1943	5.657691011	0.003570636
Ndufs5	4.69816997	0.024928482
Ssr2	-5.301911931	0.038994872
Abcf1	-4.687953435	0.041591578
Tmem238	-6.038582413	0.018568504
Gm4959	-8.740101332	0.00033316
Stag1	-5.685049225	0.011358623
Asb7	-6.507526485	0.000881613
Mfsd8	-6.111421142	0.021400107
Gm49348	-6.704017702	0.002461681
Hba-a2	-33.89016914	1.89E-13
Fig4	6.203659673	0.008740163
Gm29041	-5.668737426	0.032199007
Crybb3	-5.301046772	0.038135478
Plxna1	-22.70853609	5.35E-07
Eef1e1	4.577936058	0.018097238
Gm49066	6.067237967	0.00452144
Tm6sf1	4.646648118	0.015474169
Gm18210	-5.790148754	0.008740163
Sh2d3c	-5.188654282	0.015585502
Gm7199	-21.90314612	1.15E-05
D930036K23Rik	-4.727378571	0.042523335
C3	5.119108017	0.016095226
Vmn1r2	-6.420741125	0.002507664
Gm38340	-6.686218766	0.01170787
Gm1866	-8.760004791	0.022629057
Bcs1l	-6.417806098	0.010566032
Hopx	-6.898161911	0.001736364
Mau2	6.279417307	0.003980155
AK157302	-6.298508529	0.011726792
Gm45242	22.98504655	4.62E-06
Gm15007	-10.55359159	0.029953866
Ccnb2-ps	5.298030306	0.030394945
Rpl3l	6.877472642	0.00165164
Lrriq3	7.903957465	0.000529928
Gm8606	-21.44306172	5.52E-06
Gm43343	4.719184334	0.014539369
Gm17136	-8.924616277	8.06E-05
Gm43285	6.988586599	0.000235875
Agbl5	-4.57363873	0.034725462
Ccser2	6.180509815	0.009582763
Stard8	-24.24061657	1.59E-15
Stard3	-17.45810986	0.002050358
Mrgprh	-5.286183183	0.035178005
Vps13d	-23.94855879	1.89E-06
Etfa	-4.647975226	0.046171004
Zmat5	28.32260374	2.56E-11
Gm3531	-5.610336302	0.034011212
A730013G03Rik	-6.237864492	0.013002916
Gm10232	-4.955600765	0.035500032
Gm14769	-25.42227001	1.29E-18
Gm14762	-9.305940595	0.008363074
Rpl27-ps3	-5.230829185	0.014155615
Tra2a	-6.803242067	0.000146237
Amd-ps6	4.944190072	0.040166548
Ajm1	4.799339494	0.042240439
Nono	-23.95409344	1.89E-06
Gm49733	27.3548742	2.69E-08
5830462I19Rik	-32.39396785	2.69E-11
Gm47525	-5.899647576	0.007089267
Morc2b	5.190234741	0.008924684
Fam133b	-6.293251688	0.02242536
Bms1	8.075868972	0.000733018
Cdc42bpb	5.241683801	0.030394945
Nsd2	-7.758387365	0.002687526
Glrx5	-6.55113196	0.000268534
Edem1	-6.646287104	0.000456379
Clstn3	-7.067429316	0.002192374
1700120K04Rik	-4.248234458	0.039356742
Lrrc47	-5.559992155	0.018731062
Cbx1	4.942968445	0.030087247
Gm13998	6.421040703	0.003511193
Gm10193	5.330249877	0.016293129
Ddx3y	-33.44506316	3.48E-12
Pygo1	-5.049362777	0.014539369
Gm16165	-5.344757522	0.016341964
Uhrf2	-5.810675473	0.019089147
Thap3	-4.896514934	0.02242536
Ndnf	-5.598090334	0.014955823
Gm45522	5.524791205	0.014840002
Gm48934	-8.520364189	0.000300598
Ifitm3	5.523372026	0.017567633
Armcx3	-20.29887409	4.75E-11
Armcx2	-23.59019325	2.11E-09
Gtf2ird2	-5.38459897	0.024849859
Gm6451	-24.51110078	9.36E-07
Bub1b	4.836785274	0.026980935
Gm13864	-5.65300871	0.003198238
Gm13861	-6.650291185	0.001325755
Gm13862	-5.55813843	0.005277879
Gm49244	-6.130245602	0.022754887
Magt1	-23.45705411	5.53E-09
Ube2k	7.536462244	0.001626336
Lcmt1	-5.068231546	0.01472626
Gm26444	-5.64723205	0.022598221
Ulk3	-5.008639493	0.014539369
Foxo4	-23.37639852	2.99E-12
Ifitm6	5.925708765	0.013349619
Gm8814	-26.3111185	7.94E-08
Gm19052	5.980494605	0.013530639
Rpl7a-ps3	8.931484346	9.41E-06
Phex	-19.07931966	0.00013802
Mir7029	5.541012456	0.013255908
Gm8464	-21.91391116	1.84E-05
Gm42658	6.652892787	0.002998749
Rbbp8	6.712987292	0.001694574
Rbbp7	-25.89452206	1.79E-07
Ints5	5.824500243	0.011559354
Tiaf2	5.164456448	0.007028138
Gm14896	-25.09408737	8.05E-10
AC169509.1	-5.993352793	0.031619208
CR974586.1	-20.2551829	5.36E-05
Gm7331	-16.37586243	0.002100196
Mapre2	-6.816257407	0.002606874
5430431A17Rik	5.253725316	0.036363056
Gm17477	4.625392116	0.019803332
Rprl2	-6.435385989	0.02171117
Rtl5	-22.07639799	4.91E-08
Gm8706	-7.323594686	9.33E-05
Ccrl2	-5.151752077	0.044766801
Coq10a	13.85250257	0.022266115
Mir338	-4.919014218	0.031655733
Snx7	-6.161311736	0.008556703
Gm9785	-20.25052462	6.90E-11
Gm44083	-5.47439103	0.012569991
Rpl22	-6.853485176	0.001141583
Atp7a	-23.6655243	1.78E-09
Rassf8	9.918864721	0.027440792
Nras	32.99229664	6.00E-14
Ist1	7.591455889	1.27E-05
Cyba	-5.813504293	0.029535522
Arpc3	4.872458991	0.045183761
Gm9115	-25.95918639	6.96E-10
Bdh1	-6.353944849	0.011683923
Gm11809	-6.024418729	0.021110975
Vps26b	5.731915377	0.008238136
Wdr91	-6.977173537	0.00343742
Arid1a	14.95959744	0.015736241
Ranbp2-ps4	-5.060132085	0.040325552
Ranbp2-ps8	-6.22296645	0.005921491
Clpx	5.118115715	0.041700055
Gm14794	-9.987155425	0.001618239
Saraf	5.970554413	0.000364578
Rhoay-ps1	-25.93014345	1.72E-07
Ogt	-24.06540229	7.46E-09
Rbm20	-5.302076331	0.014539369
Mybphl	-5.198935354	0.049882518
Gm13777	-7.907414998	0.001395941
Plec	21.98139236	4.17E-07
Gm9877	-5.436259278	0.01334017
Il18bp	-5.558516319	0.041902721
Gm9200	-21.95767947	2.40E-10
Ak4	4.994904306	0.021138417
Pabpc1l2b-ps	-25.73834477	1.38E-09
Rab6a	23.97064872	1.39E-06
Gm4760	-22.40841286	7.99E-12
Gm16198	-5.5559992	0.017165277
Gm29460	-8.263493075	9.69E-05
Gm29462	-6.027145048	0.035706163
Gm20100	4.886819563	0.022615662
Gm16412	-7.037390618	0.042136247
Gm16410	-8.813004621	0.038994872
Strip1	4.995210334	0.04431003
Gm14970	-22.85727604	2.64E-08
Pip4k2a	-5.540340055	0.035467651
Cnnm3	4.792100036	0.04165978
Kdm5d	-21.55452221	1.24E-05
Traj49	-6.037053319	0.011431379
Dbf4	-3.492268204	0.043340901
Myorg	-7.942954303	0.000102112
Gm10180	5.069512971	0.006986022
Gm47205	10.74691685	0.036532788
Gm7530	-4.637105822	0.038434185
Lins1	-4.837972903	0.024233192
Gm10029	-4.692061248	0.022603128
Bri3	-6.997352417	0.000204992
Gm5400	-7.801010244	0.032210341
Gm5403	-23.46707937	1.45E-12
Gm8974	5.662131121	0.014840002
Sprtn	5.267970143	9.68E-05
Akr1b3	-5.594069592	0.013903154
Nadk2	31.81049361	2.69E-11
Tubgcp3	-23.12514555	1.53E-06
E4f1	25.79780179	1.56E-07
Hspe1-rs1	6.465881901	0.005921491
Gm8522	6.601683399	0.021065267
Rnmt	-5.505122164	0.013190076
Sox7	-6.044273995	0.004395489
Txlna	6.194482622	0.007576077
Slc26a2	-6.518805505	0.002507355
Gm48325	6.060790147	0.013190076
Mir3112	-24.25784744	1.57E-08
Gm37581	6.128467928	0.011144873
Gm48690	-5.409147798	0.01723712
Arhgef9	-12.20105615	4.77E-05
Gm11363	5.423836502	0.004916068
Gpr68	-5.316248643	0.035207867
9530056K15Rik	-7.412688057	0.002039634
Gm45909	-4.875047144	0.042263136
Gm44224	4.701586645	0.033213103
Gtf2f2	-5.894465598	0.014915105
Gspt2	-9.24077572	0.009045404
Tmem250-ps	-4.698658577	0.021110975
Srek1	-5.045039796	0.048176981
Mturn	-6.405472194	0.00180514
Gm6621	-5.113262681	0.02242536
Gm11907	-5.192405876	0.01026986
Gm16209	5.589864282	0.019738173
Gm17150	-5.909025147	0.019598119
E130317F20Rik	-5.083131613	0.049612761
Upf3a	-5.440232251	0.025258231
Eif4g3	-4.340739837	0.040221823
Eif4g1	-5.972101808	0.005893213
Gm9109	-8.774334167	0.038854492
Rnls	-4.941795971	0.018250378
Gm15013	-25.31506425	1.03E-10
Dhx16	-5.826941608	0.000982715
Apba3	6.993039081	0.005537495
Crtc3	-4.839800523	0.004192885
Psen2	-7.235368623	0.001830781
Gm6035	-5.14501066	0.021525636
Psmb6	-6.565470606	0.004292424
Zfp422	4.691825823	0.01170787
Smurf1	6.189394512	0.007595426
Morf4l1-ps1	4.57389535	0.036616385
Arf2	-24.98123636	5.34E-07
Idh3a	5.303292927	0.031982
Gm16373	-10.45225334	0.039356742
Gm14784	-9.986830805	0.001694574
Gm14783	-27.14525655	7.91E-16
Gm8049	5.778467086	0.015908601
Gm8047	6.499336209	0.00551376
Rab33b	7.465116701	0.000565121
Gm9354	-6.168760484	0.04165978
Scamp3	-8.730879845	0.000526891
Gm31881	-6.005706265	0.023604315
Bet1	-6.124582402	0.002833245
Ercc8	5.430813637	0.039080441
Gm7451	-5.246285867	0.040182525
Efnb1	-26.40093879	9.29E-22
Agap3	4.788383336	0.043039433
Gm5874	-7.683425414	0.00031753
Casd1	-5.583960007	0.025258231
Fam129c	-5.30225982	0.011121877
Gm25189	-7.60638003	0.000496769
A030005K14Rik	-10.72887186	3.40E-06
Cenpk	-7.939444352	0.001375933
Gm12502	5.721949497	0.020602494
Smc1a	-25.80917499	2.00E-07
Gm13168	-4.9539353	0.018267284
Gm37832	-10.35470415	6.92E-07
Acad11	-6.431100231	0.01888833
Gm5415	-5.238520108	0.047463701
Plbd1	-5.571228304	0.039865001
Gm7485	-22.81508315	4.81E-07
Twsg1	-6.435922563	0.008995668
Gm8534	-23.42591139	2.36E-06
Cyp4b1-ps2	-7.234277336	0.002969302
Gm22421	-4.968026187	0.014304825
Fkbp10	-39.60871833	8.94E-25
Gm6472	-22.98271951	5.99E-06
6430573P05Rik	-5.281216031	0.038890775
Gm5686	-5.504891125	0.006774047
Cenpx	22.11488115	2.21E-06
Mettl17	-6.186969925	0.010566032
Mettl14	-5.726872985	0.002209544
