# Supplementary material for: Cross-Sectional Transcriptional Analysis of the Aging Murine Heart
Source: Front Mol Biosci. 2020 Sep 25;7:565530. doi: 10.3389/fmolb.2020.565530 (PMC7545256; doi:10.3389/fmolb.2020.565530)
Supplement: Supplementary file 5 [file Data_Sheet_5.CSV]

Gene	cluster	padj
Myadm	1	0.030216872
Adap1	1	0.041074199
Pin1	1	0.014494677
Tssk1	1	0.023723319
Gm12535	1	0.007548196
Blcap	1	0.025818717
Gm3086	1	0.019134692
Nat10	1	0.005288387
Mrpl33	1	0.032892071
Gm45670	1	0.028344724
Tpm3.rs7	1	0.025422959
Srxn1	1	0.004922591
Gm45705	1	0.041930621
Gm49146	1	0.020676127
Gm18853	1	0.002481236
Gm10913	1	0.02839665
X4931440F15Rik	1	0.014295024
Gm47996	1	0.00222605
Gm29704	1	0.037617441
Tns3	1	0.021285613
Zfand2b	1	0.029296095
Arsa	1	0.037821028
Gm4356	1	0.028692727
Ccny	1	0.002292952
Unk	1	0.047360853
Eif2b2	1	0.012133404
Camk1d	1	0.018575495
Gm12630	1	0.0494134
Vdac2	1	0.002332596
Mfsd10	1	0.034264165
Gabarap	1	0.001839107
Gm9430	1	0.016522256
Gm2223	1	0.00041214
Gm19739	1	0.001714805
H3f3a	1	0.033713329
Cbx3.ps4	1	0.031358779
Gm43748	1	0.032260218
Ap3s1.ps2	1	0.033696932
Gm47986	1	0.038238953
Gm47985	1	0.01611748
Gm13675	1	0.013666144
Tpd52l2	1	0.044645223
Ctdspl2	1	0.00775053
Dpy19l3	1	0.008650313
X6430710M23Rik	1	0.038796696
X4631422I05Rik	1	0.036216179
Gpx1	1	0.030795431
Gm6710	1	0.002190988
Lpin2	1	0.030242518
Anp32b	1	0.01321255
Gm43333	1	0.045563865
Adcy5	1	0.014831724
H2.T23	1	0.021045643
Gm7281	1	0.021273306
Ocrl	1	0.000878888
Nid2	1	0.016522256
Gm18169	1	0.018677655
Caprin1	1	0.003908656
Gm13120	1	0.027816454
Grsf1	1	0.004352013
Pnpla2	1	0.003399826
X1700051K13Rik	1	0.046430385
Abra	1	0.003772181
Qrsl1	1	0.027539821
Mon1a	1	0.034873662
Cldn23	1	0.049422708
Tmem38b	1	0.03377391
Gm9095	1	0.011725245
Gm14296	1	0.011844087
Gm14295	1	0.042770375
Uggt1	1	0.00830547
X6430511E19Rik	1	0.032415118
Zfp703	1	0.003459342
Igfbp4	1	0.038772383
Pip5k1a	1	0.001808281
Erlec1	1	0.042444711
Aifm1	1	0.045954718
Gm10053	1	0.000187638
Zfp830	1	0.002123009
Gm43266	1	0.021043647
Pdcd2	1	0.006380846
Gm42798	1	0.022422629
Ttc32	1	0.028261431
Irak1	1	0.042384199
Gm23889	1	0.012431866
Itprid2	1	0.005725885
Gm49588	1	0.000345594
Katnb1	1	0.010105989
Gm6733	1	0.028099764
Gm9836	1	0.048857736
X2810405F17Rik	1	0.000667051
Scrn2	1	0.032060168
Hist1h2af	1	0.003550614
C030015A19Rik	1	0.007548196
AL626765.1	1	0.016381275
Gm43288	1	0.000478176
Cnih1	1	0.006057165
Chst12	1	0.020893821
Gm9104	1	0.003217566
X1110008P14Rik	1	0.005965652
Gm39288	1	0.003497343
Gm4535	1	0.039221785
Gm4734	1	0.03377126
Tubb4b.ps2	1	0.004352013
Ahcy	1	0.042770375
Nae1	1	0.005535073
Gm7859	1	0.031045277
Gm18042	1	0.014006153
Tspan13	1	0.009591679
Zfp597	1	0.021008707
A230052G05Rik	1	0.042457175
Bcap29	1	0.021460814
Gm11383	1	0.02838678
E230013L22Rik	1	0.017655449
Gm5883	1	0.021391315
Gm45113	1	0.007885005
Acot6	1	0.011347395
Gm5674	1	0.019978088
Gm42535	1	0.040152484
Gm6751	1	0.005566556
Gm9812	1	0.020029204
Intu	1	0.045424862
Gm15493	1	0.024950806
Hexim1	1	0.004376667
Cnksr1	1	0.007399094
Gm4066	1	0.017655449
Pdcd6ip	1	0.020203756
Dpy30	1	0.038079018
Washc3	1	0.038796696
Gm44423	1	0.032076066
Snx33	1	0.000449974
Stk39	1	0.006194364
Selenoo	1	0.041548507
Zfp553	1	0.045462112
Cd9	1	0.033436136
Cda	1	0.040634558
Dpyd	1	0.020813156
Epc1	1	0.00310461
Vmn1r2	1	0.001757681
Bcs1l	1	0.020593162
Extl2	1	0.004922591
Gm8607	1	0.034945212
Gm17136	1	0.002985733
Dut	1	0.040519958
Gm6157	1	0.032680765
Gm9081	1	0.04131825
Gm45331	1	0.002332596
Gm47525	1	0.009603968
Gm44597	1	0.047206948
Tcaim	1	0.019679258
Gm48701	1	0.034766621
Ybx3	1	0.019289283
Fan1	1	0.014445576
Fam173a	1	0.033449543
Gm47305	1	0.034873662
Mir6946	1	0.002292952
Gm7691	1	0.002292952
Gm7156	1	0.011392869
Gm37061	1	0.0087061
Il18bp	1	0.023837101
Htra1	1	0.001081874
Stimate	1	0.047407266
Gm16198	1	0.011175479
Gm20108	1	0.035081009
Dctn4	1	0.000119535
Arhgef6	1	0.022814651
Gm11362	1	0.005566556
Gpr68	1	0.044306619
Nubp1	1	0.040818225
Gtf2f2	1	0.049684256
Tmem250.ps	1	0.012009654
Hebp1	1	0.035149452
Gm43582	1	0.00050083
Rpl37rt	1	0.003555974
Shisa4	1	0.019221041
Scamp2	1	0.006587977
Cenpk	1	0.019094213
Gm37832	1	0.010551229
Paip1	1	0.027028121
Zfp950	1	0.005436835
Gm2147	1	0.041281286
Slc25a36	1	0.00095051
Ran	1	0.010307764
Dcaf10	1	0.041154339
Arhgef25	2	0.00095051
Usp1	2	0.011347395
Rtl8c	2	0.000449974
Rtl8a	2	0.001139196
Fndc10	2	0.032662513
Gm44252	2	0.01030276
Gm8767	2	3.49E-05
Gm23205	2	0.011330167
Dusp7	2	0.004312486
Gm16218	2	0.035763119
Gm46448	2	0.021072479
Gm26741	2	0.04494305
Ripk1	2	0.006587977
Stub1	2	0.012335945
Gm21063	2	0.003462303
Gm10358	2	0.022628581
Ubp1	2	0.028329896
Rnf6	2	0.00310461
Fstl1	2	0.026729448
Gm16134	2	0.044516577
Gm28530	2	0.028313326
Bcl9	2	0.016572417
Fbxl14	2	0.034909877
Cxcl10	2	0.027502632
Riok2	2	0.031933305
Tmem59	2	0.038731107
Tes	2	0.017458074
Trim35	2	0.007051298
Cabcoco1	2	0.001749676
Polr2l	2	0.003702986
Gm45457	2	0.00745479
Gna15	2	0.009336783
Eid2b	2	0.008197189
Gm12920	2	0.046356214
Mprip	2	0.001626026
Gm48314	2	0.016545612
E230020D15Rik	2	0.014445576
Gm37447	2	0.044677292
Fut11	2	0.02825728
Ddb2	2	0.006380846
Trim28	2	0.001344896
Spata5l1	2	0.043240485
Gm14056	2	0.031709675
Pikfyve	2	0.008184428
Parp16	2	0.049724591
Samhd1	2	0.029795581
Gm5190	2	0.006868684
AC127249.1	2	0.022616205
Gm5847	2	0.043182507
Glb1l2	2	0.004342633
Gm12955	2	0.017920953
Mettl22	2	0.016522256
Hscb	2	1.78E-05
Gm20784	2	0.009591679
Gm43216	2	0.012567329
Amacr	2	0.004994207
Gm45221	2	0.019994366
Sobp	2	0.021968842
X4930447C11Rik	2	0.04213778
AU040320	2	0.003968707
Setdb1	2	0.037611982
Rpl34.ps2	2	0.04879975
Nhej1	2	0.02501364
Gm12251	2	0.020893821
Med28	2	0.012346807
Exoc6	2	0.017311224
Gm4609	2	0.024694393
X0610025J13Rik	2	0.02527939
Mdh1	2	0.042568991
Tbc1d14	2	0.001307277
AC109152.1	2	0.012335945
Stox2	2	0.032574363
Nle1	2	0.019754365
Sep-11	2	0.040890109
Hpgd	2	0.013299862
Gm7854	2	0.006868684
Gm11452	2	0.037806883
Atp5g2	2	0.041026107
Skap2	2	0.01070379
AC152396.2	2	0.006380846
Gm48742	2	0.036595215
Gm9727	2	0.002109973
Cs	2	0.031186011
X4930426L09Rik	2	1.27E-05
Kansl3	2	0.003214452
Gm10241	2	0.025711049
Stxbp3	2	0.004296155
Gm45244	2	0.032945027
Gm44773	2	0.000507024
Gm9396	2	0.023125215
Gm9333	2	0.028256143
Gm3671	2	0.027498699
Hey2	2	0.025858038
Ndufaf1	2	0.006942505
Gm5982	2	0.022998941
Rps16	2	0.027129546
Gm19963	2	0.030790094
Rpl12	2	0.028060966
B230216N24Rik	2	0.018740207
Ppm1l	2	0.039101205
Rps13.ps2	2	0.022617327
Gm8121	2	0.02918025
Trim68	2	0.04700752
Trim63	2	0.013464859
Gm5264	2	0.003828749
Gm44434	2	0.045680115
Gm8948	2	0.044481516
Gm7936	2	0.037752443
Tm2d2	2	0.038796696
Gm25117	2	0.032854055
Gm22904	2	0.029022759
Gm12203	2	0.030883843
Zbtb5	2	0.000487093
Esyt1	2	0.009750349
Mir1954	2	0.007393573
AC139296.1	2	0.032037626
Zbed4.ps2	2	0.038846228
Gm49013	2	0.032684458
A030012G06Rik	2	0.005387831
Gm17831	2	0.008347158
Traf6	2	0.000795163
Zfp747	2	0.039771755
Gm15497	2	1.27E-05
Gm4118	2	0.025704539
Exosc10	2	0.027502632
A930028O11Rik	2	0.004312486
Aftph	2	0.02787584
Supt3	2	0.026713158
Mmrn2	2	0.007559873
X4931414P19Rik	2	0.013464859
Cecr2	2	0.028119875
Mir1943	2	0.009759561
Fig4	2	0.019469635
Rmc1	2	0.009415819
Gm49066	2	0.020029204
Gm35876	2	2.17E-05
Gm11814	2	0.02799972
B3galt4	2	0.045462112
Gm44646	2	0.019548519
Tnni1	2	8.77E-06
Gm10193	2	0.017214036
Gpx4.ps2	2	0.026585758
Mlxip	2	0.015116044
Gm14585	2	0.001714805
Gm19552	2	0.04700752
Gm7895	2	0.001626026
Yeats4	2	0.034787915
Ulk1	2	0.007927618
Ifitm6	2	0.008197189
Rpl7a.ps3	2	0.006380846
Gm44237	2	0.000346334
Gm43637	2	0.003638699
Slc35e3	2	2.14E-06
Sart1	2	0.004649263
Spen	2	0.014656765
Ist1	2	0.024639146
Gm3523	2	0.041507871
Vps26b	2	0.029795581
Gm45328	2	0.003637142
Clpx	2	0.045680115
Saraf	2	0.003742944
Snapc5	2	0.009789259
Ak6	2	0.039106784
Mir8099.1	2	0.004441908
E330034L11Rik	2	0.043567063
Gm7763	2	0.042568991
Gm5801	2	0.003742944
Gm12919	2	0.001686453
Ago4	2	0.030302555
Sox2	2	0.041548507
Gm44224	2	0.003555974
Gtf2h5	2	0.03662834
Gm43605	2	0.010521014
Gm47331	2	0.048054718
Ppfibp1	2	0.041923161
Ggps1	2	0.0015072
Dhx15	2	0.034787915
AC090881.3	2	0.01272853
Mindy4b.ps	2	0.009648532
Gm12502	2	0.010307764
Gm10031	2	0.018575495
Naa10	2	1.78E-05
Kyat3	2	0.002506525
Gm15989	2	0.009813329
Kctd10	2	0.032076066
Gm12614	2	0.018704298
Syna	2	0.000581759
Usp2	3	0.027598047
Pip4p1	3	0.039917168
Acox1	3	0.00516107
Chml	3	0.001714805
Pnp	3	0.000681475
Pygb	3	0.009502477
Gm9134	3	0.030511331
Rnf32	3	0.028245227
Fbp2	3	0.006386191
Psmd1	3	0.033429132
Gm15182	3	0.005725885
Gm43433	3	0.007399094
Gm2830	3	0.019994366
Gm37216	3	0.031848727
Eif1.ps3	3	0.010608018
Myh14	3	0.01051711
Eif3s6.ps1	3	0.046410044
Mir224	3	0.031443785
Afg1l	3	0.006326974
Snrpa	3	0.013716814
Gm48062	3	0.04297437
Arpc2	3	0.032466593
Cox5a	3	0.021285613
Gm29084	3	0.016572417
Armc1	3	0.034787915
Gm38307	3	0.022628581
Gm43499	3	4.43E-05
Gm22098	3	0.009415819
Gm37372	3	0.004426791
AI429214	3	0.007302087
Gm6263	3	0.045211323
Gm2829	3	0.016356028
Ndufb4	3	0.000478176
Gm13696	3	0.000167117
Gm10157	3	0.004376667
Gtf3c1	3	0.013550839
Dgkq	3	0.040308462
Gm26300	3	0.009591679
Rab10os	3	0.048842053
Supt5	3	0.033682582
Adprhl2	3	0.001676061
Adamtsl1	3	0.023216517
Hist1h2bn	3	0.011575958
Nfkbil1	3	0.036674203
Echdc3	3	0.048937611
Ilvbl	3	0.002123009
Rnf31	3	0.046943473
Gm4032	3	0.000507024
Pcdhb9	3	0.006533518
Polr3c	3	0.023723319
Ercc1	3	0.0087061
Il33	3	0.003926809
Gm26956	3	0.011259232
Gm21631	3	0.029503221
Gm2075	3	0.003729332
Fam98b	3	0.049684256
Arel1	3	0.003621471
Gm44033	3	0.013510686
Gm11945	3	0.035198625
Gm4398	3	0.04700752
Gm8163	3	0.034620245
Taf6l	3	0.028515764
Gm37310	3	0.0230572
Gm8823	3	0.003290381
Safb	3	0.010069078
Hmbs	3	0.00608941
Mrgprb11.ps	3	0.01767779
Dmac2	3	0.003293177
Gm42843	3	0.004376667
X1700026F02Rik	3	2.49E-05
Gm6967	3	0.049724591
Gm4607	3	0.010692366
Esam	3	0.038079018
Cox15	3	0.021208092
Scn1b	3	0.009591679
X4930404N11Rik	3	0.021285613
X4930520O04Rik	3	0.00366522
R3hcc1	3	0.001714805
Igkv8.28	3	0.002604719
Mogs	3	0.046410044
Ndufa10	3	0.047137947
Hnrnpr	3	0.01101406
Gm37465	3	0.049684256
Gm6988	3	0.048054718
Dapk3	3	0.049085941
Syt7	3	0.035857442
Rpl35a.ps4	3	0.017458074
Lgmn	3	0.028870051
Gm4865	3	0.014955998
Gm24270	3	0.027502632
Mpst	3	4.62E-05
Srd5a3	3	0.001307277
Gm4853	3	0.022628581
Gm13735	3	0.023128736
Nop53	3	0.022284935
Gm45424	3	0.003606604
Rps12.ps3	3	0.029838513
Gm7434	3	0.033713329
Birc6	3	0.004454954
Gm19246	3	0.01046013
Eid1	3	0.047990264
Gm13910	3	0.000915596
Gm46379	3	0.000847708
Gm2000	3	0.040663385
Nr1h3	3	0.005909827
Tsnax	3	1.13E-05
Noa1	3	0.013810033
Bhlhe22	3	0.029755549
Ptk2b	3	0.045680115
Pym1	3	0.019679258
Gm37261	3	0.036272497
Wdr13	3	0.01706886
Mir6244	3	8.35E-05
X2810030D12Rik	3	0.026273403
Nppa	3	0.012009654
Mettl21a	3	0.010521014
Rpl30.ps2	3	0.003555974
Gdf15	3	0.044495628
Mir3470b	3	0.009234326
Trim30a	3	0.000421822
Enho	3	0.010387449
Gm2035	3	0.000395397
A430110L20Rik	3	0.014154541
Fut4	3	0.020676127
Klhl42	3	0.020816459
Mboat7	3	0.012763162
Gm8182	3	0.015116044
Odr4	3	0.002307682
Gm10221	3	0.002356736
D7Bwg0826e	3	0.031137847
Klhdc8b	3	0.040519958
Ctif	3	0.024049772
Emc8	3	0.033746992
Rwdd3	3	0.037617441
Gm27542	3	0.003290381
Plpp6	3	0.013764521
P4ha1	3	0.003280028
AC166172.6	3	0.034428291
Gm44429	3	7.42E-05
Gm48885	3	0.018064958
Nup107	3	7.67E-05
Ldb1	3	0.013558784
Gpr12	3	0.021907237
Gm16379	3	0.01429453
Gm37185	3	0.044988467
Ppia	3	0.035929371
Tbc1d10b	3	0.046676183
Gm10233	3	0.007965747
Gm10778	3	0.035149452
Gm25291	3	0.029413521
Nsd3	3	0.049928985
Gm17541	3	0.007582236
Gm45527	3	0.000395397
Gm8513	3	0.034787915
Gm12220	3	0.034264165
Mycl	3	0.008346805
Ube2b	3	0.036595215
Csnk1d	3	0.035149452
Ffar1	3	0.004376667
Gm7337	3	0.025422959
AC127331.2	3	0.040148338
Jph2	3	0.004398194
Xab2	3	0.044495628
Elob	3	0.036451468
Gm6630	3	0.032902394
Gm37568	3	0.033554223
Gm37563	3	0.017462996
Snora43	3	0.014272783
Gm18243	3	0.046950421
Gm22362	3	0.001615437
Tnnc1	3	0.038317839
Gm6007	3	0.03400406
Zfp97	3	0.008148104
Hook3	3	0.014193024
Gm7765	3	0.004423062
Gm31663	3	0.000578853
Tlr12	3	0.023609434
Gm16114	3	0.018619436
Gm7535	3	0.015093585
Gm5165	3	0.025982041
Tdg.ps	3	0.040777347
Irf1	3	0.019242567
Hars2	3	0.016011346
Gm11619	3	0.030385061
Gm43602	3	0.001507715
Gm47687	3	0.019679258
BC055308	3	0.013891232
Usp42	3	0.001641604
Gm25767	3	0.000167117
Rab33a	3	0.004022966
Lama4	3	0.003722108
Paip2	3	0.000293911
Gm5529	3	0.032075953
Gm10046	4	0.004055321
Gsn	4	0.013967692
Gm42907	4	0.049995604
Gm5776	4	0.048054718
Rps6kb2	4	0.035110988
Gm5630	4	0.020676127
Gmnn	4	0.000136685
Rpl21.ps4	4	0.01773712
Apbb3	4	0.02585839
Gm9002	4	0.000136685
Jmjd6	4	0.034264165
Gm7181	4	3.11E-06
Gm8260	4	0.039006183
Ankrd17	4	0.000707409
Rnf34	4	0.042320917
Gm7675	4	0.025343745
Gm3508	4	0.049684256
Ppp1r1a	4	0.021045643
Gm29718	4	0.000456677
Nmb	4	0.00359964
Gm7466	4	0.016572417
Gm5374	4	0.032093488
Dsp	4	0.005951344
Gm12936	4	0.040038832
Hmgb3.ps	4	0.013974063
Cntln	4	0.025641711
Mettl6	4	0.002985733
Lamtor2	4	0.020587738
Gm12751	4	0.037883982
Palld	4	0.007157102
Mcc	4	0.033713329
Fam177a	4	0.010767037
Cnpy4	4	0.025521305
Gm44247	4	0.043205576
Vps4a	4	0.023128736
Klhl5	4	0.034423703
Armc5	4	0.00017135
Arl6ip4	4	0.030568319
Zfp131	4	0.021727809
Gm20691	4	0.012191028
Ralgps1	4	0.008347158
Pid1	4	0.025078176
Cand1	4	0.048054718
Nop10	4	0.012800422
Dlg2	4	0.009930399
Ccdc80	4	0.005566556
X5031439G07Rik	4	0.01537429
Qtrt1	4	0.007927618
X1110012L19Rik	4	0.030851298
Mrm1	4	0.014154541
Gm5870	4	0.000662895
Gm10156	4	0.042770375
Ccn3	4	0.006942505
Gm7678	4	0.022001119
X2310002F09Rik	4	0.019660983
Gm12340	4	0.042309599
Gm12344	4	0.018041673
Ufd1	4	0.002613681
Gm36934	4	0.018064958
Rbp7	4	0.007087079
Gm37120	4	0.025236381
Ddo	4	3.87E-05
Gm17882	4	0.027092156
Rps19.ps8	4	0.007604857
Vma21.ps	4	0.002105613
Fam184a	4	0.028678959
Ric1	4	0.036398031
Lcmt2	4	0.025413647
Fam189a2	4	0.00843882
Dad1	4	0.030420792
Gm6044	4	0.028868445
Gm14414	4	0.006942505
Cltb	4	0.021285613
Gm29739	4	0.012200584
Nelfa	4	0.005451237
X8430422M14Rik	4	0.034264165
Osbp	4	0.011725245
Gm12734	4	0.022364982
Gm8870	4	0.000950715
Gm24082	4	0.000167547
Gm42636	4	0.017858824
Gm48768	4	0.006587977
Gm42981	4	0.042423246
X1700096K18Rik	4	0.039008598
Arfrp1	4	0.011943265
Gm9762	4	0.04266693
Gm11997	4	0.000264747
Prkacb	4	0.013842146
Rpl7a.ps10	4	0.031358703
Ahsa1	4	0.009093778
Tor1aip2	4	0.012986151
Sh3gl1	4	0.045733802
Olfr1031	4	0.029829538
Hnrnpa2b1	4	0.002973145
Irgm1	4	0.046778753
St7	4	0.01259593
Gm7700	4	0.034266134
Fastkd5	4	0.036208398
Tmbim1	4	0.000395397
Mecom	4	0.018415195
Amd1	4	0.000421822
Mks1	4	0.003763654
Hnrnpul2	4	0.023216517
Gm37960	4	0.02977975
Gm13311	4	0.012138752
Hist2h3c2	4	0.032680765
Gm44154	4	0.028678959
Ubqln4	4	0.017790386
Gm6651	4	0.032221197
Bnip2	4	0.0015072
Dtd2	4	0.048994209
Gm6341	4	0.002087611
Gm29490	4	0.011747541
Dusp27	4	0.042565812
Adh1	4	0.034696328
C230035I16Rik	4	0.014193024
Gm14438	4	0.045657283
Gm13797	4	0.004922591
Pogz	4	0.025858129
AC116841.1	4	0.000166539
Gm2272	4	0.027899608
Gm7420	4	0.034945212
Dennd1a	4	0.010069078
Irs1	4	0.012763162
Esd.ps	4	0.006815061
Zfp882	4	0.007234545
Gm12183	4	0.025719589
Zfp704	4	0.003435592
D7Ertd443e	4	0.019179875
Gm8425	4	0.005232667
Prkce	4	0.005289508
Gm12311	4	0.043578014
Gm5995	4	0.008531457
Cbfb	4	0.004454954
Tnrc6a	4	0.004352013
Rer1	4	0.017878028
Gm13730	4	0.007800627
Gm13733	4	0.008792109
X9130019O22Rik	4	0.008197189
Gm10645	4	0.037189309
Gm10642	4	0.009497813
Gm14016	4	0.016814272
Gm40477	4	0.031094237
Gm26795	4	0.009939956
Mtmr1	4	0.015678724
Jkamp	4	0.01987233
Gm13252	4	0.029993934
Wnk1	4	0.042384199
Got2	4	0.021285613
Cdkn1b	4	0.031709675
Gm49214	4	0.002105613
Ap1s1	4	0.005249089
Klk8	4	0.024999715
Gm45769	4	0.017559936
Gm18609	4	0.010069078
Alkbh3	4	0.013569699
Myocd	4	0.019854763
X4930403P22Rik	4	0.033086468
Mir186	4	0.027295655
Erf	4	0.004405313
Entpd5	4	0.004398194
Rpl31.ps20	4	0.035091551
Edc3	4	0.034066519
Arrdc3	4	0.042384199
Exd2	4	0.006595988
Aopep	4	0.047422469
Siah2	4	0.03705245
Gm34144	4	0.004217747
Lhfp	4	0.014955998
Mospd1	4	0.009648532
Gm47949	4	0.019221041
Arfgef1	4	0.010333324
Kalrn	4	0.002973145
Gm47099	4	0.022254858
Gm16381	4	0.003497343
Rad9b	4	0.007927618
Gm5390	4	0.030404713
Gm37713	4	0.047581305
Kif16b	4	0.016814272
Gm48153	4	0.000478176
Gm44215	4	0.046676183
Gm43973	4	0.01987233
Gm37503	4	0.040308462
Peg13	4	0.045942775
Afap1	4	0.043260371
Traf2	4	0.022898858
Yy1	4	0.009550736
Gm41144	4	0.025422959
Gsk3a	4	0.020313008
Ap1g1	4	0.009056374
Nom1	4	0.023255194
Aldh1a1	4	0.007604857
Wdr26	4	0.023679885
Gm9318	4	0.040805846
Gm5422	4	0.005566556
Gm45311	4	0.007157102
X4930584E12Rik	4	0.001507715
Atp8a1	4	0.030337927
Gng11	4	0.011045198
Dgat1	4	0.006580855
Gm47610	4	0.01706886
Slc25a5.ps	4	0.004289047
Phf3	4	0.018856103
Gm13443	4	0.040704096
Ssr1	4	0.031137847
Rock2	4	0.026437586
Dap	4	0.035149452
Slc4a2	4	0.007582236
Dcaf6	4	0.036990783
Sigmar1	4	0.048962775
Gm14676	4	0.009208875
Gm43285	4	0.012009654
Zcrb1	4	0.012431866
Aagab	4	0.048296582
Ubxn6	4	0.021085499
Psmg4	4	0.013385414
Gm21032	4	0.01080488
Gm43759	4	0.045278075
Rab18	4	0.017709095
Gm14538	4	0.023837101
Gm5322	4	0.016062215
Gm5430	4	0.024045418
Wdr33	4	0.002190988
Cdc42bpb	4	0.000507024
Rabl3	4	0.000884896
Galnt16	4	0.046155406
Gm13268	4	0.013216833
Txndc9	4	0.003712961
Rusc2	4	0.045657283
Gtf2ird1	4	0.001814988
Rab3gap2	4	0.008922283
Gm6552	4	0.002434708
Babam1	4	0.020699551
Gm8463	4	0.003736732
Rbbp9	4	0.045208231
Gm38379	4	0.031076852
Snx4	4	0.000157477
Rasgef1b	4	0.019994366
Cst9	4	0.048874013
Gm42462	4	0.030747509
Fam193b	4	0.025139482
Fam71e1	4	0.017458074
Gm14657	4	0.030208213
Ccng1	4	0.038796696
Ripply3	4	0.042770375
Gm9207	4	0.039169051
Zfc3h1	4	0.016572417
Strip1	4	0.00159278
Gm7592	4	0.040308462
C130026I21Rik	4	0.035728329
Mycbp2	4	0.003344811
Mgrn1	4	0.002600882
Mir133a.1	4	0.039221785
AL928857.1	4	0.01630018
Gm5780	4	0.028717822
Gm15417	4	0.031045277
Slc49a4	4	0.014409543
Gm11902	4	0.016497539
Gm4968	4	0.029747383
Dld	4	0.009188187
Ier2	4	0.035141196
Bckdha	4	0.016497539
Aup1	4	0.044785503
Gm8049	4	0.027097042
Gm32031	4	0.034066519
Agap3	4	0.009227121
Gm18001	4	0.007490121
Supt4a	4	0.002109973
Gm22554	4	0.048054718
Lemd3	4	0.036595215
Gm9449	4	0.002223511
Pcdhb18	4	0.003555974
Glud.ps	4	0.007925281
Gm19932	4	0.042423246
Gm5415	4	0.011661273
Fkbp11	4	0.012133404
Glmn	4	0.002494065
Olfml1	4	0.042309599
Ncor1	5	0.048054718
Cnot3	5	0.025423267
Pkia	5	0.040519958
Gm9710	5	0.023431497
Gm43103	5	0.038796696
Gm30025	5	0.016572417
Dock1	5	0.045208231
Prep	5	0.037312435
Gm37914	5	0.017946721
Alas1	5	0.03496852
Ly6e.ps1	5	0.029993934
Mtx2	5	0.00359964
Gm38312	5	0.000187638
Gm43311	5	0.014494677
Ppp3ca	5	6.73E-05
Fabp3	5	0.017458074
Gm9132	5	0.038729286
Gm38058	5	5.51E-05
Gm43726	5	0.02117617
Zap70	5	0.009394188
Gm17756	5	0.027711506
Mir7080	5	0.027816454
Gm42519	5	0.040818225
Gm49832	5	0.019548519
Scarna13	5	0.039101205
Tsc22d2	5	0.01611748
Gm7785	5	0.038272688
Gm26286	5	0.00989799
Rnf4	5	0.001641604
Pitx2	5	0.027303677
Kat7	5	0.023778871
Gm7497	5	0.014717984
Rb1cc1	5	0.012439964
Prrc1	5	0.005581367
X3110056K07Rik	5	0.01309285
Gm6580	5	0.017156704
Gm28720	5	0.049684256
Nme7	5	0.048054718
Spry2	5	0.000903063
Gm43142	5	0.033830419
Gm2774	5	0.019262063
Stac3	5	0.013510686
Disp1	5	0.003722108
Nqo2	5	0.004342633
Des	5	0.028870051
Rpph1	5	0.014688201
Gm17590	5	0.01046013
Slc35b1	5	0.019221041
Gm11889	5	0.040281375
Gm7054	5	0.011060901
Stat6	5	0.014268536
Rft1	5	0.000158155
Gm3926	5	0.017303373
Tmem127	5	0.041074199
Gm42628	5	0.014312077
Gm29705	5	0.030511331
Gm18234	5	0.033436136
Trf	5	0.00310461
Gm12816	5	0.028256143
AC121135.2	5	0.027303677
Gpr137c	5	0.003385822
Sgo2a	5	0.027051457
Gm19201	5	0.015758184
C2cd2l	5	0.017445722
Gm3355	5	0.026765206
Erp29	5	0.048054718
Cdc123	5	0.011672818
Gm43012	5	0.0087061
Ylpm1	5	0.001416331
Mrps25	5	0.003290381
Gm6599	5	0.04879975
Myoc	5	0.018064958
Bloc1s2.ps	5	0.025423267
Rasa3	5	0.004612468
Iffo1	5	0.016814272
Mylk3	5	0.005675407
BC085271	5	0.007649799
Trrap	5	0.034831644
Gm9435	5	0.017458074
Lrrc4	5	0.026065494
Gm17922	5	0.048054718
Slc35a2	5	0.046676183
Gm7069	5	0.012915306
Cbx3.ps6	5	0.009336783
Cmbl	5	0.029367768
Spin3.ps	5	0.023340643
Rin2	5	0.024841673
Focad	5	0.028900929
Gm12466	5	0.048054718
Gpcpd1	5	0.029993934
Prkch	5	0.005169127
Mtf2	5	0.007649799
Gm26107	5	0.009648532
Gm42855	5	0.023255194
X2210016L21Rik	5	0.001282044
Cpt1c	5	0.001714805
Gm23123	5	0.00277171
Gm13685	5	0.028870051
Cdk2ap1	5	0.027999179
Gm3348	5	0.036636877
Sdhaf2	5	0.012439964
Cops8	5	0.024110209
Gm9619	5	0.005725885
Gm9614	5	0.007947423
Gm42770	5	0.002292952
Papola	5	0.039253207
Gm12337	5	0.031334881
Lcp1	5	0.020313008
Gm37784	5	0.008781505
Ptpn1	5	0.026019829
Ift20	5	0.022386908
AC166779.2	5	0.013764521
Gm5735	5	0.025076302
Gm37139	5	0.01505224
Gm8031	5	0.002109973
Card6	5	0.010749183
Gm37285	5	0.048054718
Ppp2r2d	5	0.042612723
Tslp	5	0.046905862
Helq	5	0.023775922
Gm2a	5	0.020203756
Gm49866	5	0.042051126
Micos13	5	0.033575028
Atp6v1g2	5	0.006386191
Gm14108	5	0.044785503
Gm48855	5	0.005566556
Pgrmc1	5	0.014381037
Gm8869	5	4.17E-05
Pkn3	5	0.002123009
Gm8575	5	0.034592504
Fzd6	5	8.27E-07
Gm8321	5	0.018471276
Gm25430	5	0.027303677
Gm37035	5	0.045208231
Itga7	5	0.02568519
Smarcb1	5	0.029022759
Gm2726	5	0.036595215
Zfp277	5	0.004498668
Tm9sf2	5	0.043584414
Tsfm	5	0.03658902
Derl1	5	0.007854819
Rubcn	5	0.021584747
Gm10275	5	0.034264165
Gm15358	5	0.034066519
Ppp2r1a	5	0.007089788
Bag1	5	0.012928138
AW046200	5	0.044242833
Sep-10	5	0.04266693
P4hb	5	0.02520099
Pigk	5	0.019094213
Pxdc1	5	0.023894191
Soat1	5	0.035501981
Zfp706	5	0.009550736
Dcun1d5	5	0.014227134
Gm7634	5	0.023585141
C030006K11Rik	5	0.048093988
Pcf11	5	0.006801764
Igkj1	5	0.003968707
Grcc10	5	0.00467848
Sik3	5	0.034873662
Commd8	5	0.032656317
Gstcd	5	0.022898858
Tprn	5	0.022628581
Als2	5	0.001119843
Gm11450	5	0.009708784
Gm19945	5	0.008316172
Lysmd2	5	0.003516802
Eci1	5	0.014255583
Gm4529	5	0.031358779
Gm43286	5	0.023837101
Gm20568	5	0.026273403
Hid1	5	0.015359312
Gm34934	5	0.007399094
Pdia6	5	0.022945918
Etfdh	5	0.026056931
Pfkl	5	0.002123009
Anxa5	5	0.010567149
Gm47139	5	0.000515596
Micu1	5	0.036400017
Napsa	5	0.032680765
Psmb2	5	0.031326377
Hist1h2ap	5	0.014445576
Gm9167	5	0.02923536
Gm9162	5	0.03936458
Gm12350	5	0.033429132
Gm15393	5	0.022058717
Gm9395	5	0.040152484
Ggact	5	0.023947787
Pomt1	5	0.010910997
Rps12.ps4	5	0.007830453
Fbxw5	5	0.016905254
Gm5446	5	0.007955587
Gca	5	0.028119875
Gm19566	5	0.024950806
Ptges2	5	0.019469635
Gm3052	5	0.036753218
Rpl17.ps5	5	0.021085499
Rsc1a1	5	0.005232667
Csnk2b	5	0.049768466
Osgin1	5	0.028256143
Mrps18c	5	0.035149452
Gm18198	5	0.008991178
Rhoq	5	0.020852745
Gm19811	5	0.0031485
Tm7sf2	5	0.017889323
Zfp445	5	0.042435882
Gm8250	5	0.002969445
Adam4	5	0.000346334
Olfr433	5	0.004498668
Gm5660	5	0.047572802
Smpdl3a	5	0.019994366
X2310030G06Rik	5	0.022242913
D6Wsu163e	5	0.022001119
Rps17	5	0.002565314
Brd2	5	0.000223236
Dync1li1	5	0.014955998
X1810041H14Rik	5	0.032482054
Rpe	5	0.049958974
Chka	5	0.01080488
Gm43245	5	0.035625265
Ebag9	5	0.005288387
Rhno1	5	0.003344811
Gm11874	5	0.031032584
Stx16	5	0.034928369
Ndufv1	5	0.017655449
Gm10257	5	0.026037128
Gm45358	5	0.003555974
Rpl7a	5	0.034066519
Psma1	5	0.004423062
Gm21013	5	0.009697522
Gm15770	5	0.007854819
Snrpg	5	0.029795581
Fblim1	5	0.004994207
Gm21168	5	0.03496852
Gm22656	5	0.039220115
Gm22655	5	0.018937923
Cpq	5	0.04445668
Ak3l2.ps	5	0.025139482
Gm42913	5	0.041499055
Ubxn1	5	0.049958974
Gm44576	5	0.019664461
Depp1	5	0.027303677
Tstd3	5	0.032204083
Gm9939	5	0.023679885
Garem1	5	0.022875497
Ddx6	5	0.037312435
Tufm	5	0.042423246
Ccnt2	5	0.032640971
Rxrb	5	0.000395397
Zbtb2	5	0.012445316
Pbx1	5	0.037883982
Gm30747	5	0.021204759
Ttc14	5	0.033696932
Dph3b.ps	5	0.003853062
Gm43409	5	0.026532303
Gm48712	5	0.003293177
Rps29	5	0.038295361
Cpsf2	5	0.017458074
Gm43198	5	0.044133619
Atp5d	5	0.023238272
Gm17981	5	0.043520631
Gm14322	5	0.016078408
Gm26704	5	0.014913234
Gm6916	5	0.036674203
Gm8137	5	0.027539821
Gm8134	5	0.020762621
Gm10743	5	0.041300921
Gm14038	5	0.042309599
Gm6376	5	0.023128736
Sfmbt1	5	0.038846228
Coq7	5	0.010027725
Dact3	5	0.045462112
Gm37559	5	0.001641604
Rpa2	5	0.032945027
Atf4	5	0.01089122
Lilrb4a	5	0.00665159
Tspo	5	0.013764521
Gm11745	5	0.042423246
AC140336.1	5	0.036005683
Uqcrb	5	0.042425016
Tigar	5	0.016572417
Cacul1	5	0.038744812
Gm2389	5	0.009238221
Coil	5	0.022998941
Nipsnap2	5	0.030216872
Prr22	5	0.018677655
Rragc	5	0.043764911
Gm37655	5	0.000507024
Gpbp1l1	5	0.043126988
Rpl37a	5	0.008991178
Zc3h11a	5	0.034787915
Slc35f5	5	0.040308462
Tm6sf1	5	0.030970327
Gm37515	5	0.02249249
Tbc1d10a	5	0.036771291
Sorbs3	5	0.002973145
Ccnb2.ps	5	0.000223236
Lrriq3	5	0.032662513
Gm11687	5	0.027409249
Gm47310	5	0.002973145
Gm43343	5	0.020152121
Gm24865	5	0.040308462
Gm8254	5	0.022330896
Gm43719	5	0.012485674
Bms1	5	0.002776269
Rps27a.ps1	5	0.04844094
Spata33	5	0.035149452
Tma7.ps	5	0.000395397
Gm7541	5	0.023161306
Gm45522	5	0.038813294
Rfc3	5	0.033221469
Gm45640	5	0.014841126
Gm48931	5	0.043500049
Gpr137b.ps	5	0.047247797
Dok7	5	0.02923536
Eloa	5	0.022169661
Ube2k	5	8.77E-06
Farsa	5	0.0060108
Gm7591	5	0.015445882
Scoc	5	0.041615433
Gm13375	5	0.004312486
Gm42658	5	0.015009476
Ap4b1	5	0.037552625
Smoc2	5	0.047773158
Tiaf2	5	0.005024688
Aldoa.ps4	5	0.007979002
Cmtm8	5	0.043567063
Arpc3	5	0.022898858
Zfp655	5	0.012816346
Ak4	5	0.0015072
Abtb1	5	0.001485867
Gm7760	5	0.006650854
Eno1b	5	0.043322349
Hmg20b	5	0.016572417
X4930539J05Rik	5	0.015272221
Chrdl2	5	0.048630915
Cyb5a	5	0.014227134
Gm44405	5	0.020699551
Sgsm2	5	0.040765171
Gm6444	5	0.034266134
Gm44292	5	0.018849148
Dctn6	5	0.033713329
Gm13347	5	0.021230875
Txlna	5	0.009923941
Gm48325	5	0.003712961
Gm5787	5	0.017214036
Gm6494	5	0.048054718
Gm13370	5	0.010957634
Lamc1	5	0.000552461
Hcst	5	0.001292418
Phf21a	5	0.003550614
Haus2	5	0.04505699
Dedd2	5	0.000560847
Gm16209	5	0.000507024
Gm43364	5	0.027097042
Gm38040	5	0.032644083
Gm41041	5	0.006868684
Shc2	5	0.007512208
Apba3	5	0.005566556
Gm5920	5	0.017858824
Gm8047	5	0.035827053
Gm5597	5	0.048054718
Iqck	5	0.032662513
Gm10033	5	0.032644083
Mrpl23	5	0.001851309
Gm19620	5	0.012909407
Ctr9	5	0.000935526
Fgf12	6	0.024587909
Pigyl	6	0.004780967
Gm44254	6	0.018677655
Calcoco1	6	0.02730848
Ss18l2	6	0.045208231
Tfg	6	0.01046013
Yipf5	6	0.044782919
Gm38336	6	0.014258685
Rn7sk	6	0.000178431
Gm17055	6	0.020587738
Gm26167	6	0.002109973
CR555305.3	6	0.030337927
Pdzrn3	6	0.025858888
Gm5867	6	0.0060108
Gm10161	6	0.01597873
Mrps31	6	0.022628581
Gm44954	6	0.001307277
Coro7	6	0.0476371
Gm17932	6	0.030216872
Rcc1l	6	0.041074199
A130014A01Rik	6	0.033997748
Gm6055	6	0.011580108
Wdr46	6	0.003889893
Gm5213	6	0.040872261
Gm4759	6	0.001292418
Gm27538	6	0.035110988
Gdpd5	6	0.015218122
Gm26943	6	0.018269532
Atxn7l3b	6	0.009467814
AC174383.2	6	0.009188187
Gm50003	6	0.01721239
Gm47862	6	0.001714805
AU020206	6	0.045571365
X5430427N15Rik	6	0.023242879
Olfr1372.ps1	6	0.004312486
Rnu3b1	6	0.016575361
X1700084J12Rik	6	0.042337325
Gm19015	6	0.026695371
Gm13333	6	0.002076155
Cers2	6	0.049326514
Vps54	6	0.005566556
Ehd4	6	0.04453519
Gm25604	6	0.003490446
D8Ertd738e	6	0.028329896
Ccdc91	6	0.02520099
Acadl	6	0.007649799
Gm26827	6	0.009648532
Gm15838	6	0.002087325
Rpl7	6	0.005566556
Papolb	6	0.010567149
Adrb2	6	0.037980958
Gm24210	6	4.43E-05
Gpx8	6	0.014227134
Gm43155	6	0.049748296
Gorasp2	6	0.028344724
Gm17199	6	0.027502632
Gm8177	6	0.01630018
Man1a	6	0.033524684
Tmem81	6	0.039008598
Prpf18	6	0.023603886
Gm6240	6	0.010076843
Spc24	6	0.002405642
Gm22519	6	3.49E-05
X1600020E01Rik	6	0.033639068
Sec63	6	0.002602771
AC124512.1	6	0.018575495
Gm5990	6	0.003459342
Gm18711	6	0.042290237
Gm6723	6	0.010767037
Gm6727	6	0.014295024
X4930590H14Rik	6	0.009299071
Olfr1029	6	0.010670043
Trappc13	6	0.010978334
Bhlhe40	6	0.000449974
Ncbp2	6	0.037584172
Hibch	6	0.035219177
Bnip1	6	0.032505461
Capns1	6	0.006713113
Hnrnpd	6	0.048131181
Gm10169	6	0.002795011
Pole	6	0.000855743
Dctn5	6	0.009615967
Gm27942	6	0.000904968
Gm5070	6	0.030404713
Mettl7a3	6	0.006317581
Gm6286	6	0.015701981
Hes6	6	0.009385159
Rd3	6	0.013115922
Gm37607	6	0.010670879
Pycr2	6	0.017080959
Gm14231	6	0.012346807
Gm42464	6	0.016572417
Gm29164	6	0.000478176
Srsf7	6	0.030795431
Plat	6	0.004045693
Aif1l	6	0.012800422
Dusp11	6	0.00117524
Add3	6	0.004050102
Rpl39.ps	6	0.020313008
Ctsc	6	0.048749358
Gm17214	6	0.021285613
Gm28580	6	0.002818722
Mapk10	6	0.0087061
Gm7287	6	0.023216517
Flot2	6	0.017521327
Ccpg1os	6	0.042423246
Gm11255	6	0.005566556
Gm4841	6	0.018856103
Gm9030	6	0.019830545
Gm36199	6	0.012121314
Gm9474	6	0.016221976
Gm18988	6	0.016744118
Gm37052	6	0.045462112
Taf12	6	0.017458074
Hspa5	6	0.004423062
Gm16425	6	0.008285644
Cbarp	6	0.048254179
Eif2ak2	6	0.040308462
Slc26a10	6	0.046028996
Gm10101	6	0.024816829
Ckb.ps2	6	0.03400406
Gpnmb	6	0.040469655
Tnks1bp1	6	0.000223236
X1700019A23Rik	6	0.010918333
Ndufv2	6	0.035219177
Sec61a2	6	0.006587977
Gm5702	6	0.035081009
Mapk9	6	0.003435592
Gm49123	6	0.035091551
Prox2	6	0.008229167
Gm15304	6	1.23E-07
Gm15303	6	1.78E-05
Mmachc	6	0.012445151
Oaf	6	0.000610047
Gm16284	6	0.043150589
Nat14	6	0.037702281
AC131105.1	6	0.027816454
Acss2	6	0.035992271
Rpl19.ps3	6	0.010670043
Rpl19.ps7	6	0.012236265
Gm13622	6	0.036414171
Atp6v1c1	6	0.034066519
Anapc16	6	0.039101205
Gm6204	6	0.032415118
AC166172.3	6	0.036248463
Gm7926	6	0.02585839
Gm5389	6	0.018704298
Gm26397	6	0.016712464
Selenok	6	2.59E-06
Ilkap	6	0.009463735
Gm4644	6	0.023484673
Tgs1	6	0.029701059
Gm42664	6	0.005395059
Gm12716	6	0.02520099
Tmem230	6	0.038796696
Gm37923	6	0.030507723
Gm43180	6	0.0130109
Gm10524	6	0.012763162
Rpl30	6	0.027562717
Rpl3l	6	3.49E-05
Gm43424	6	0.013121848
Gm11816	6	0.023023417
Gm15314	6	0.017990761
Morc2a	6	0.037212111
Galnt15	6	0.025885233
Krtcap2	6	0.046677666
Gm7200	6	0.038135739
Ube2m	6	0.034928369
Gm9885	6	0.032656317
Crot	6	0.004421429
Tmem120b	6	0.002707794
Gm17477	6	0.002796327
Ramp1	6	0.001307277
Gm25526	6	0.008762194
Ascc1	6	3.01E-05
Gm27026	6	0.000395397
Gm11805	6	0.007548196
Malat1	6	0.048406765
Rbm24	6	0.046293861
Gm25301	6	0.048842053
Gm20100	6	0.002973145
X5930403N24Rik	6	0.033746992
Xpo7	6	1.27E-05
Syne1	6	0.049046203
Gm49017	6	0.009591679
Vcl	6	0.01630018
Gm11796	6	0.020762621
Gtf2h2	6	0.020816459
Lactb	6	0.003780608
Gm15702	6	0.00780991
Gm36486	6	0.021254746
Gm4778	6	0.04700752
Gm7802	6	0.033099846
Cep131	6	0.043584414
Gm8115	6	0.037687016
Gm13161	6	0.01906456
Zfp956	6	0.003507007
Gm48958	6	0.018926851
Mar-08	6	0.013569699
n.R5s202	6	0.032381514
Gm26348	6	0.018078709
Gm29245	6	0.002434608
Pcdhga9	6	0.005850556
Rps15a.ps6	7	0.034928369
Cldn5	7	0.009619365
Gm9694	7	0.038723637
Ednra	7	0.000675585
Apbb2	7	0.045450621
Arl1	7	0.011991336
X9530050K03Rik	7	0.032402133
Gm47178	7	0.045473478
Mrap	7	0.002815248
Gm7468	7	0.002995939
Tgif2.ps2	7	0.024694393
Armc10	7	0.009980754
Dsn1	7	0.023413862
Gm15504	7	0.014193024
Hmgb1.ps11	7	0.009074615
Arl6ip1	7	0.02021149
Gm1821	7	0.022628581
Sema3b	7	0.027563497
Eri3	7	0.034551813
Gm4895	7	0.045450621
Rufy2	7	0.017458074
Trpc4ap	7	0.024414003
Polr2g	7	0.02140978
Rrn3	7	0.019245915
Ifi202b	7	0.016448342
Szrd1	7	0.014255583
Katnbl1	7	0.017284722
Hpn	7	0.003779694
Gm12928	7	0.042770375
Mrps27	7	0.025885233
P2ry1	7	0.033164289
Palmd	7	0.022347731
Vps52	7	0.022254858
X4833412K13Rik	7	0.045598316
Map6	7	0.022998941
Cpxm1	7	0.007649799
Ap5m1	7	2.52E-06
Gm17181	7	0.040704096
Gm8168	7	0.029795581
Gm7712	7	0.013850025
Pam16	7	0.012346807
Glt8d1	7	0.032680765
Tcea2	7	0.041209407
Hdac4	7	0.025711049
Gm5191	7	0.001714805
Gm28927	7	0.02623311
Gm5844	7	0.01046013
Gm12164	7	0.040152484
Abcb1b	7	0.020567496
Gm26823	7	0.042309599
X1810058I24Rik	7	0.027296791
Kat2a	7	0.013722391
Gm24500	7	0.001832408
Chmp1b	7	0.022058717
Gm11517	7	0.025711049
Hmgcl	7	0.006796788
Cbx3.ps5	7	0.002190988
Gm29610	7	0.005528306
Atrip	7	0.018064958
Slc41a3	7	0.016271548
Sf3a1	7	0.03377391
Gm47261	7	0.031137769
Ppil3	7	0.035763119
Rmi1	7	0.025236381
Gm12943	7	0.02585839
Gm6900	7	0.00195444
Gm42789	7	0.01954191
Snhg3	7	0.039220115
Gm12286	7	0.022069897
Ttc39d	7	0.046028996
Gm11270	7	0.006637197
Gm38227	7	0.014165876
Trak2	7	0.034620245
Myoz2	7	0.00516107
Jam2	7	0.010767037
Gng8	7	0.01597873
Gm23084	7	0.018856103
Gm9523	7	0.039914075
Trnau1ap	7	0.003621471
Gm4705	7	0.008762194
Gm6877	7	0.00159278
Ptn	7	0.028775146
Mcm3ap	7	0.028581718
Ttll13	7	0.035091396
Gm5996	7	0.028256143
Gm43917	7	0.026916732
Gm12293	7	0.034766621
AC163620.1	7	0.005288387
Calm1	7	0.049085941
Gm43672	7	0.047788846
Gm45290	7	0.01773712
Pdia3	7	0.010670043
Gm45151	7	0.031650065
Accs	7	0.045462112
Txn.ps1	7	0.018704298
Gm45873	7	0.033786231
Tmem87a	7	0.003479644
Rab20	7	0.01906456
Ttc30a2	7	0.004454954
Gm37336	7	0.02494309
Snap23	7	0.029074299
Tpi.rs10	7	0.006942505
Rpl17.ps7	7	0.034787915
Trpc3	7	0.049684256
Ndufaf4	7	0.043578014
Eno2	7	0.013806127
Mgat4a	7	8.77E-06
Gm4938	7	0.037611982
Banp	7	0.006057165
Gm7684	7	0.035989746
Asf1a	7	0.044569559
Adam6a	7	0.012928138
Gm10652	7	9.09E-06
Gm30708	7	0.019556735
Bap1	7	0.040805846
Gm17230	7	0.004219133
Gm5457	7	0.04154186
Gm13887	7	0.037941634
Rpl26.ps5	7	3.49E-05
Mtch1	7	0.017786211
Gm45758	7	0.007604857
Cttnbp2	7	0.012236265
Gm13450	7	0.040152484
Gm4940	7	0.005463508
Evc2	7	0.042381243
Gm23946	7	0.022616205
Tpm4	7	0.006130392
Zbed4.ps3	7	0.007585962
Gm49194	7	0.035989746
Rps21	7	0.04700752
Crip1	7	0.014688201
Gm43190	7	0.027502632
Car11	7	0.044080827
Spsb2	7	0.005566556
Gm5703	7	0.005436835
Mocs3	7	0.02623311
Topbp1.ps2	7	0.047568291
Gm12857	7	0.045122029
Rspry1	7	0.005343966
Trir	7	0.017303373
Alyref2	7	0.023821707
Ruvbl2	7	0.029838513
Ppp1r12a	7	0.005909827
Eif4a3	7	0.039264287
Gm24339	7	0.007604857
Gm42503	7	0.001662074
Gm826	7	0.042423246
Kcna7	7	0.032945027
Trmt112.ps1	7	0.025170049
Gm49641	7	0.006942505
Gm17764	7	0.018856103
Psmg1	7	0.041971135
Rgs6	7	0.006587977
Wdr36	7	0.027502632
Sowahc	7	0.023894191
Gm8385	7	0.003877466
AC132307.5	7	0.030424928
Gm47239	7	0.002973145
Rpl27.ps2	7	0.049085941
Gm24463	7	0.036398031
Gm6457	7	0.046201245
Ptbp1	7	0.005601705
Lcmt1	7	0.014364827
Gm9731	7	0.010371581
Gm11620	7	0.038238953
Tbcel	7	0.022564639
Castor2	7	0.033846584
Mir133a.1hg	7	0.032945027
Casp7	7	0.026750409
Ranbp2.ps3	7	0.03350121
Tsen34	7	0.038755332
Gm9877	7	0.017169728
Dbf4	7	0.019936543
Eef1g	7	0.028900929
Obox4.ps1	7	0.024268787
Ankrd28	7	0.016284942
Ppp1r14b	7	0.004420271
Nfrkb	7	0.029677181
Rgl3	7	0.017458074
Gm21559	7	0.001191273
U2af2	7	0.016815799
Gm17745	7	0.046028996
X9530056K15Rik	7	0.01046013
Mturn	7	4.43E-05
Hdhd3	7	0.043567063
Bckdhb	7	0.002985733
Hus1b	7	0.033760619
Gm9354	7	0.048383586
Gm7266	7	0.013464859
Gm10175	7	0.044167677
Gm37759	7	0.01553823
Gm48079	7	0.040394888
Gm5526	7	0.003422361
AC164009.1	8	0.044921752
Hif1an	8	0.017303373
Gm10400	8	0.039264287
AC137853.1	8	0.002818722
Rps7.ps2	8	0.019978088
Arl4a	8	0.048054718
Gm8146	8	0.012009654
Yipf6	8	0.001626154
Gm4157	8	0.022726365
Elp3	8	0.024691018
Gm10709	8	0.030216872
Pin4	8	0.039006183
Plekha4	8	0.002105613
Gm7781	8	0.004441908
Gm7816	8	0.028245227
Mon2	8	0.028449633
Plp1	8	0.025979571
Bex1	8	0.00041214
Mrps28	8	0.004309055
Gm8545	8	0.012619071
Exoc1	8	0.022616205
Gm6467	8	0.035912213
Gm48067	8	0.023917216
Gm5697	8	0.037259018
Ddx46	8	0.01046013
Gm5551	8	0.004398194
X9130008F23Rik	8	0.006386191
Rab11fip5	8	0.027832195
Phb2	8	0.022747361
Zdhhc4	8	0.039169051
Rab11b.ps2	8	0.043866015
Gm4819	8	0.016545612
Abcb7	8	0.002506525
Abcb6	8	0.004454954
Pabpc1l2a.ps	8	0.001485867
Nfatc3	8	0.009591679
Gm5760	8	0.048874013
Gm5762	8	0.039685819
Islr	8	0.003349239
Gm19688	8	0.001507715
Gprasp1	8	0.003749457
Smarcd1	8	0.020852745
Nap1l1	8	0.00287136
Nap1l2	8	0.006679901
Nap1l3	8	0.004454954
Igf1r	8	0.014364827
Trmt1l	8	0.025236381
Cox6c2	8	0.031094237
Gm49499	8	0.027092156
X4921524J17Rik	8	0.017446308
Gm7693	8	0.046516456
Gm20712	8	0.007548196
Axin2	8	0.025423267
Gm43304	8	0.006868684
Atraid	8	0.023492183
Armt1	8	0.006324643
Rwdd4a	8	0.004454954
Las1l	8	0.003555974
Sergef	8	0.011288516
Gm18338	8	0.042425016
Gm22358	8	0.022898858
Gm43566	8	0.016198899
Ap1b1	8	0.010027725
Gm47280	8	0.029940429
Polr2d	8	0.02402671
Gm17415	8	0.005727057
Gm17795	8	0.004135527
Kctd9	8	0.012923949
Rtcb	8	0.045153265
Ces1d	8	0.038723637
Gm5976	8	0.008458879
Bc1	8	0.036272497
Ccdc34	8	0.044794813
Gm47863	8	0.00681836
Oser1	8	0.020916819
Fgfrl1	8	0.024192538
Gm24095	8	0.002481236
Gm37637	8	0.01193648
Gm8797	8	0.031407754
Ift57	8	0.005566556
Cox4i1	8	0.013989434
Tram1	8	0.025236381
Top2b	8	0.018024148
Pros1	8	0.006595988
Cpne9	8	0.002973145
Gm49506	8	0.038477183
Trp53bp1	8	0.013000742
Gm15078	8	0.026385753
Gm15079	8	0.002292952
Gm9299	8	0.0173776
Rab27a	8	0.042444711
Dnajb2	8	0.028672635
Zc3h10	8	0.000456677
Gdap1	8	0.030216872
Nelfe	8	0.018547627
Gm9364	8	0.0290883
Mir709	8	0.031010987
Gm17271	8	0.005428257
Gm47553	8	0.044497083
Nicn1	8	0.001097395
Hcn2	8	0.01954191
Prkcd	8	0.04558864
Pold4	8	0.034787915
Gsta4	8	0.005566556
Gm48137	8	0.033713329
Mageb2	8	0.001485867
Mir7646	8	0.001496152
Cald1	8	0.007997396
BC031181	8	0.007585962
Camk2n1	8	0.020365156
Ufsp1	8	0.000933286
X1700029I15Rik	8	0.022552411
Ddx21	8	0.000395397
Gm27740	8	0.023402415
Acp6	8	0.049724591
Hmgn2l6	8	0.027832195
Arhgef15	8	0.047568291
P2rx7	8	0.005495566
Cox7b	8	0.003441245
Gm11996	8	0.007432351
Rpl41	8	0.000136685
Safb2	8	0.034066519
Hs6st1	8	1.25E-06
Gm21370	8	0.00189831
Chmp1a	8	0.008316172
Tnfaip8	8	0.034066519
Cwc27	8	0.018548215
Kcnk3	8	0.034066519
Gm25612	8	0.006403621
X4933436F18Rik	8	0.012346807
Asb12	8	0.033164289
Gm47439	8	0.034724455
Rps12.ps22	8	0.001307277
Gm26205	8	0.034490965
Hcfc1r1.ps1	8	0.006632932
Gm3791	8	0.048177581
Gm14857	8	0.021010222
Procr	8	0.023679885
Gm48856	8	0.046778753
Gm24187	8	0.046676183
Pak1ip1	8	0.00431406
Gm6190	8	0.031650065
Gm13123	8	0.018704298
Ophn1	8	0.006587977
Gm26415	8	0.004217747
Gm10132	8	0.033164289
Rpl13.ps2	8	0.014227134
Coprs	8	0.018730492
Gm4917	8	0.001662074
Gm5643	8	0.025139482
Gm5648	8	0.041617552
Tnfrsf4	8	0.003385822
Fhl1	8	0.017188958
Porcn	8	0.038714875
Gm37106	8	0.040308462
Adi1	8	0.015170252
Gm371	8	0.043912938
Asxl2	8	0.027403234
Tnik	8	0.047422469
Mnat1	8	0.029005552
Zdhhc12	8	0.002123009
Bnip3	8	0.017311224
Gm35883	8	0.042309599
Psmc5	8	0.025582949
Gm12015	8	0.009415819
Sema4c	8	0.014193024
Sri	8	0.006796007
Gm14843	8	0.022213521
Nxt2	8	0.010350588
Tmem175	8	0.031010987
Ptma	8	0.042406795
Gm7733	8	0.004398194
Gm3774	8	0.010076843
Zbtb18	8	0.001081874
Gm14861	8	0.011330167
Mdm4.ps	8	0.038737506
Wrnip1	8	0.040308462
Scyl2	8	0.020998301
Gm7429	8	0.019929426
Acsl5	8	0.030404713
Gm7855	8	0.007604857
Gm5944	8	0.004135527
Mir142	8	0.017668417
Hacd2	8	0.015445882
Swt1	8	0.001043579
Mlh1	8	0.001852462
H2.DMa	8	0.04700752
Phyh	8	0.025078176
Gm5943	8	0.0001683
Gm8587	8	0.00159278
Pttg1	8	0.036693009
Zfp457	8	0.005525558
Gm49096	8	4.43E-05
Gm9062	8	0.040663385
Trpm4	8	0.009415819
Coa4	8	0.030505847
Magee1	8	0.031204492
Nit1	8	0.00442262
A730091E23Rik	8	0.016814272
Gm44916	8	0.001714805
Vcp.rs	8	0.00036563
Aldh6a1	8	0.041380386
Irf2	8	0.017825184
Hmga1	8	0.034266134
Gm7117	8	0.000178431
Mrpl28	8	0.004312486
Srsf4	8	0.049156147
E030030I06Rik	8	0.010945731
Gm10521	8	0.002973145
X6030460B20Rik	8	0.03377391
Gm49760	8	0.023775922
Gm9164	8	0.024639146
Plekhg5	8	0.002481236
Tpd52	8	0.039771755
Dusp19	8	4.43E-05
Gm38253	8	0.010521014
Gm5253	8	0.000876083
Pgk1	8	0.000407618
S100a4	8	0.024449972
Gm14878	8	3.84E-05
Gm6226	8	0.01706886
Xkrx	8	7.42E-05
Gm48909	8	0.023821707
Pdp2	8	0.026342061
Pmm1	8	0.028640563
Gm14984	8	0.005232667
Tsr1	8	0.014312077
Gm49215	8	0.006796007
Apoc1	8	0.027816454
Gm5046	8	0.017990761
Fam107a	8	0.020893821
Csnk2a1.ps	8	0.017889323
Vps13a	8	0.046121183
Gm11282	8	0.032075953
Gm12739	8	0.049754524
Alkbh4	8	0.006580855
Gm43050	8	0.032854055
Slc25a53	8	0.046189737
Vmn1r177	8	0.031035406
Atf1.ps	8	0.036595215
Gm42522	8	0.016491997
Pdzd11	8	0.003385822
Stard13	8	0.027539821
Chrm3	8	0.008063557
Gm8899	8	0.028000111
Gm9078	8	0.014295024
Ints13	8	0.023242879
Maged1	8	0.021254746
Tpbgl	8	0.011334747
Gm38366	8	0.039409476
Gm8661	8	0.036400017
Gm49131	8	0.012682424
Gm30984	8	0.044488178
Ndufv3	8	0.03933687
X1700008J07Rik	8	0.002309708
Rtp4	8	0.00277171
Hspa2	8	0.000449974
Gm21939	8	0.021254746
Gm6368	8	0.002973145
Gm5268	8	0.011208667
Tspan17	8	0.047471296
Gm14925	8	0.036753218
Gm14927	8	3.11E-07
Gm14921	8	0.008177596
Cfl2	8	0.029082694
Spg20	8	0.007604857
Agtrap	8	0.049724591
Arxes1	8	0.016522256
Elac2	8	0.015204483
Rpl10a.ps3	8	0.003233401
Gm4991	8	0.009955637
Gm4993	8	0.000778529
Gm7222	8	0.006130392
Psmd10	8	0.032337528
C1d	8	0.017878028
Necap1	8	0.010069078
Tmed10.ps	8	0.039236628
Gm8296	8	0.001259885
Rpl36a	8	0.001518957
Hyal2	8	0.032680765
Gm6847	8	0.029838513
Gm20559	8	0.046905862
Gm9817	8	0.045745984
Smarcc1	8	0.009552857
Gm43352	8	0.038079018
Klc4	8	0.038477183
Nup205	8	0.033334095
Rpl31.ps10	8	0.008601019
Rpl31.ps15	8	0.005200807
Odf2l	8	0.001980476
Rbpms	8	0.009394188
Gm25654	8	0.007393573
Gm32858	8	0.018575495
Gtpbp4.ps2	8	0.036595215
AC131675.2	8	0.049995604
Rpl30.ps6	8	0.016198899
Prxl2a	8	0.019688122
Cdk20	8	0.010534945
Gm14897	8	7.42E-05
Dennd4a	8	0.024879509
Ube2g1	8	0.029993934
Kmt5b	8	0.021930589
Aprt.ps	8	0.027832195
Gm13937	8	0.007559873
Ercc6	8	0.002973145
Gm36988	8	0.0433935
Gm8983	8	0.000669032
Ndufs8	8	0.007927618
Ttc36	8	0.002298115
Gm18493	8	0.000369838
Gm29041	8	0.005566556
Crybb3	8	0.042444711
Dcaf8	8	0.018856103
Triap1	8	0.02585839
Prune1	8	0.017169728
Gm38340	8	0.036451468
Gm1866	8	0.025893834
Ogdh	8	0.000630532
Gm15007	8	0.000675585
Gm8602	8	0.047206948
Gm8603	8	0.022552411
Sod1	8	0.005288387
Acer2	8	0.003736732
Gm43428	8	0.032854055
Gm6153	8	0.048039325
Gm3531	8	0.027331928
Hmgn5	8	0.027498699
Smcr8	8	0.011163844
Ppp2r5e	8	0.012763162
X2310057M21Rik	8	0.022222417
Gm8069	8	0.000556771
Tra2a	8	0.002973145
Gpr137	8	0.030851298
Trim47	8	0.008991178
Ldhal6b	8	0.002045974
Mapk1	8	0.03377391
Gm12852	8	0.010755712
Gm49970	8	0.022898858
Mri1	8	0.001722662
AC132307.1	8	0.030897122
Map2k1	8	0.021993688
Gm5434	8	0.039008598
Gm26049	8	0.028775146
Gm48934	8	0.017858824
Ppp1r15a	8	0.003028116
Gm9958	8	0.024082816
Stk25	8	0.012619071
Armcx3	8	0.015905952
Pex13.ps	8	0.032644083
Gm37738	8	0.001857445
Hsf1	8	0.036208398
Rexo2	8	0.003435592
Nek7	8	0.003290381
Gm13080	8	0.002969445
Rtl5	8	0.004196112
Ldha.ps2	8	0.030511331
Plscr2	8	0.020653108
Gm26976	8	0.022616205
Gm9785	8	0.020020343
Gm15032	8	7.01E-10
Atp7a	8	0.020870792
Cyba	8	0.021285613
Stoml1	8	0.018460873
Slc10a6	8	0.042444711
AC148019.3	8	0.021662789
AC127236.1	8	0.012335945
Wdr91	8	0.014470041
Lrrc28	8	0.024250548
Dgkz	8	0.011860221
Rbpj	8	0.013810033
Rps2.ps11	8	0.003290381
Tusc3	8	0.004762688
AC115783.1	8	0.010904785
Bmp1	8	0.010454486
Gm7768	8	0.02399711
Cep126	8	0.010767037
Lmod2	8	0.005343966
Gm13294	8	0.026019829
Gm5400	8	0.009502942
St6galnac6	8	0.003655653
Akr1b3	8	0.012200584
Hdc	8	0.005543309
Fbxo45	8	0.022237767
Sox6	8	9.09E-06
Mid2	8	0.041222413
Sucla2	8	0.01193648
X4933429O19Rik	8	0.025521305
Gm48690	8	0.045338145
Arhgef9	8	0.046028996
Gm42629	8	0.035335992
Snrpb	8	0.014193024
Gm15026	8	0.023973499
Hnrnph2	8	0.028900929
Gm9578	8	0.043786236
[truncated: 411 more rows]
